# Supplementary material for: Neuromorphic antennal sensory system
Source: Nat Commun. 2024 Mar 7;15:2109. doi: 10.1038/s41467-024-46393-7 (PMC10920631; doi:10.1038/s41467-024-46393-7)
Supplement: Supplementary file 3 — Source Data [file 41467_2024_46393_MOESM3_ESM.xlsx]

## Sheet: FIG.2e
Time	SA	FA		Time	Sensor
55	0	0		55	2.2168
55.005	0	0		55.005	2.2168
55.01	0	0		55.01	2.2168
55.015	0	0		55.015	2.2168
55.02	0	0		55.02	2.2168
55.025	0	0		55.025	2.2168
55.03	0	0		55.03	2.2168
55.035	0	0		55.035	2.22168
55.04	0	0		55.04	2.2168
55.045	0	0		55.045	2.2168
55.05	0	0		55.05	2.2168
55.055	0	0		55.055	2.2168
55.06	0	0		55.06	2.2168
55.065	0	0		55.065	2.2168
55.07	0	0		55.07	2.2168
55.075	0	0		55.075	2.2168
55.08	0	0		55.08	2.2168
55.085	0	0		55.085	2.2168
55.09	0	0		55.09	2.2168
55.095	0	0		55.095	2.2168
55.1	0	0		55.1	2.2168
55.105	0	0		55.105	2.21191
55.11	0	0		55.11	2.2168
55.115	0	0		55.115	2.21191
55.12	0	0		55.12	2.2168
55.125	0	0		55.125	2.2168
55.13	0	0		55.13	2.2168
55.135	0	0		55.135	2.2168
55.14	0	0		55.14	2.21191
55.145	0	0		55.145	2.21191
55.15	0	0		55.15	2.21191
55.155	0	0		55.155	2.21191
55.16	0	0		55.16	2.2168
55.165	0	0		55.165	2.21191
55.17	0	0		55.17	2.21191
55.175	0	0		55.175	2.21191
55.18	0	0		55.18	2.21191
55.185	0	0		55.185	2.21191
55.19	0	0		55.19	2.2168
55.195	0	0		55.195	2.2168
55.2	0	0		55.2	2.21191
55.205	0	0		55.205	2.21191
55.21	0	0		55.21	2.21191
55.215	0	0		55.215	2.21191
55.22	0	0		55.22	2.21191
55.225	0	0		55.225	2.21191
55.23	0	0		55.23	2.21191
55.235	0	0		55.235	2.21191
55.24	0	0		55.24	2.21191
55.245	0	0		55.245	2.21191
55.25	0	0		55.25	2.21191
55.255	0	0		55.255	2.21191
55.26	0	0		55.26	2.21191
55.265	0	0		55.265	2.21191
55.27	0	0		55.27	2.21191
55.275	0	0		55.275	2.20703
55.28	0	0		55.28	2.21191
55.285	0	0		55.285	2.20703
55.29	0	0		55.29	2.21191
55.295	0	0		55.295	2.20703
55.3	0	0		55.3	2.21191
55.305	0	0		55.305	2.20703
55.31	0	0		55.31	2.21191
55.315	0	0		55.315	2.1875
55.32	0	5		55.32	2.17285
55.325	0	0		55.325	2.16309
55.33	0	5		55.33	2.14844
55.335	0	0		55.335	2.13867
55.34	5	0		55.34	2.12891
55.345	0	0		55.345	2.11914
55.35	5	0		55.35	2.10938
55.355	0	0		55.355	2.09473
55.36	5	5		55.36	2.08496
55.365	0	0		55.365	2.07031
55.37	5	0		55.37	2.06543
55.375	0	0		55.375	2.05566
55.38	5	5		55.38	2.04102
55.385	0	0		55.385	2.03125
55.39	5	0		55.39	2.02148
55.395	0	0		55.395	2.01172
55.4	5	0		55.4	2.00195
55.405	0	0		55.405	1.99219
55.41	5	0		55.41	1.98242
55.415	0	0		55.415	1.97266
55.42	5	0		55.42	1.96777
55.425	0	0		55.425	1.95312
55.43	5	5		55.43	1.94336
55.435	0	0		55.435	1.93359
55.44	5	0		55.44	1.92871
55.445	0	0		55.445	1.91895
55.45	5	0		55.45	1.90918
55.455	0	0		55.455	1.89941
55.46	5	0		55.46	1.89453
55.465	0	0		55.465	1.88477
55.47	5	0		55.47	1.875
55.475	0	0		55.475	1.87012
55.48	5	0		55.48	1.86035
55.485	0	0		55.485	1.85547
55.49	5	0		55.49	1.8457
55.495	0	0		55.495	1.84082
55.5	5	0		55.5	1.83594
55.505	0	0		55.505	1.82617
55.51	5	0		55.51	1.81641
55.515	0	0		55.515	1.81152
55.52	5	0		55.52	1.80664
55.525	0	0		55.525	1.80664
55.53	5	0		55.53	1.81152
55.535	0	0		55.535	1.81641
55.54	5	0		55.54	1.82617
55.545	0	0		55.545	1.83105
55.55	5	0		55.55	1.83594
55.555	0	0		55.555	1.84082
55.56	5	0		55.56	1.8457
55.565	0	0		55.565	1.85059
55.57	5	0		55.57	1.85547
55.575	0	0		55.575	1.86035
55.58	5	0		55.58	1.86523
55.585	0	0		55.585	1.86523
55.59	5	0		55.59	1.87012
55.595	0	0		55.595	1.875
55.6	5	0		55.6	1.87988
55.605	0	0		55.605	1.88477
55.61	5	0		55.61	1.88477
55.615	0	0		55.615	1.88965
55.62	5	0		55.62	1.89453
55.625	0	0		55.625	1.89453
55.63	5	0		55.63	1.89941
55.635	0	0		55.635	1.89941
55.64	5	0		55.64	1.9043
55.645	0	0		55.645	1.90918
55.65	5	0		55.65	1.90918
55.655	0	0		55.655	1.91406
55.66	5	0		55.66	1.91895
55.665	0	0		55.665	1.91895
55.67	5	0		55.67	1.92383
55.675	0	0		55.675	1.92383
55.68	5	0		55.68	1.92871
55.685	0	0		55.685	1.93359
55.69	5	0		55.69	1.93359
55.695	0	0		55.695	1.93848
55.7	5	0		55.7	1.93848
55.705	0	0		55.705	1.94336
55.71	5	0		55.71	1.94336
55.715	0	0		55.715	1.94824
55.72	5	0		55.72	1.94824
55.725	0	0		55.725	1.95312
55.73	5	0		55.73	1.95312
55.735	0	0		55.735	1.95801
55.74	5	0		55.74	1.95801
55.745	0	0		55.745	1.95801
55.75	5	0		55.75	1.96289
55.755	0	0		55.755	1.96777
55.76	5	0		55.76	1.96777
55.765	0	0		55.765	1.96777
55.77	5	0		55.77	1.97266
55.775	0	0		55.775	1.97266
55.78	5	0		55.78	1.97754
55.785	0	0		55.785	1.97754
55.79	5	0		55.79	1.98242
55.795	0	0		55.795	1.98242
55.8	5	0		55.8	1.98242
55.805	0	0		55.805	1.9873
55.81	5	0		55.81	1.9873
55.815	0	0		55.815	1.99219
55.82	5	0		55.82	1.99219
55.825	0	0		55.825	1.99707
55.83	5	0		55.83	1.99707
55.835	0	0		55.835	1.99707
55.84	5	0		55.84	1.99707
55.845	0	0		55.845	2.00195
55.85	5	0		55.85	2.00684
55.855	0	0		55.855	2.00684
55.86	5	0		55.86	2.00684
55.865	0	0		55.865	2.00684
55.87	5	0		55.87	2.01172
55.875	0	0		55.875	2.01172
55.88	5	0		55.88	2.0166
55.885	0	0		55.885	2.0166
55.89	5	0		55.89	2.0166
55.895	0	0		55.895	2.02148
55.9	5	0		55.9	2.02148
55.905	0	0		55.905	2.02637
55.91	5	0		55.91	2.02637
55.915	0	0		55.915	2.02148
55.92	5	0		55.92	2.02637
55.925	0	0		55.925	2.02637
55.93	5	0		55.93	2.03125
55.935	0	0		55.935	2.03125
55.94	5	0		55.94	2.03613
55.945	0	0		55.945	2.03613
55.95	5	0		55.95	2.03613
55.955	0	0		55.955	2.04102
55.96	5	0		55.96	2.04102
55.965	0	0		55.965	2.04102
55.97	5	0		55.97	2.04102
55.975	0	0		55.975	2.0459
55.98	5	0		55.98	2.0459
55.985	0	0		55.985	2.0459
55.99	5	0		55.99	2.05078
55.995	0	0		55.995	2.05078
56	5	0		56	2.05078
56.005	0	0		56.005	2.05078
56.01	5	0		56.01	2.05566
56.015	0	0		56.015	2.05566
56.02	5	0		56.02	2.05566
56.025	0	0		56.025	2.06055
56.03	5	0		56.03	2.06055
56.035	0	0		56.035	2.06055
56.04	5	0		56.04	2.06055
56.045	0	0		56.045	2.06543
56.05	5	0		56.05	2.06543
56.055	0	0		56.055	2.06543
56.06	5	0		56.06	2.07031
56.065	0	0		56.065	2.07031
56.07	5	0		56.07	2.07031
56.075	0	0		56.075	2.07031
56.08	5	0		56.08	2.0752
56.085	0	0		56.085	2.0752
56.09	5	0		56.09	2.0752
56.095	0	0		56.095	2.0752
56.1	5	0		56.1	2.08008
56.105	0	0		56.105	2.08008
56.11	5	0		56.11	2.08008
56.115	0	0		56.115	2.08496
56.12	5	0		56.12	2.08496
56.125	0	0		56.125	2.08496
56.13	5	0		56.13	2.08496
56.135	0	0		56.135	2.08984
56.14	5	0		56.14	2.08984
56.145	0	0		56.145	2.08984
56.15	5	0		56.15	2.08984
56.155	0	0		56.155	2.09473
56.16	5	0		56.16	2.09473
56.165	0	0		56.165	2.09473
56.17	5	0		56.17	2.09473
56.175	0	0		56.175	2.09473
56.18	5	0		56.18	2.09473
56.185	0	0		56.185	2.09961
56.19	5	0		56.19	2.09961
56.195	0	0		56.195	2.09961
56.2	5	0		56.2	2.09961
56.205	0	0		56.205	2.10449
56.21	5	0		56.21	2.10449
56.215	0	0		56.215	2.10449
56.22	5	0		56.22	2.10449
56.225	0	0		56.225	2.10449
56.23	5	0		56.23	2.10449
56.235	0	0		56.235	2.10938
56.24	5	0		56.24	2.10938
56.245	0	0		56.245	2.10938
56.25	5	0		56.25	2.10938
56.255	0	0		56.255	2.10938
56.26	5	0		56.26	2.10938
56.265	0	0		56.265	2.11426
56.27	5	0		56.27	2.11426
56.275	0	0		56.275	2.11426
56.28	5	0		56.28	2.11426
56.285	0	0		56.285	2.11426
56.29	5	0		56.29	2.11914
56.295	0	0		56.295	2.11914
56.3	5	0		56.3	2.11914
56.305	0	0		56.305	2.11914
56.31	5	0		56.31	2.11914
56.315	0	0		56.315	2.12402
56.32	5	0		56.32	2.12402
56.325	0	0		56.325	2.12402
56.33	5	0		56.33	2.12402
56.335	0	0		56.335	2.12402
56.34	5	0		56.34	2.12402
56.345	0	0		56.345	2.12891
56.35	5	0		56.35	2.12891
56.355	0	0		56.355	2.12891
56.36	5	0		56.36	2.12891
56.365	0	0		56.365	2.12891
56.37	5	0		56.37	2.13379
56.375	0	0		56.375	2.12891
56.38	5	0		56.38	2.13379
56.385	0	0		56.385	2.13379
56.39	5	0		56.39	2.13379
56.395	0	0		56.395	2.13379
56.4	0	0		56.4	2.13867
56.405	0	0		56.405	2.13379
56.41	0	0		56.41	2.13867
56.415	0	0		56.415	2.13867
56.42	0	0		56.42	2.13867
56.425	0	0		56.425	2.13867
56.43	0	0		56.43	2.13867
56.435	0	0		56.435	2.14355
56.44	0	0		56.44	2.13867
56.445	0	0		56.445	2.14355
56.45	0	0		56.45	2.14355
56.455	0	0		56.455	2.14355
56.46	0	0		56.46	2.14355
56.465	0	0		56.465	2.14355
56.47	0	0		56.47	2.14844
56.475	0	0		56.475	2.14844
56.48	0	0		56.48	2.14844
56.485	0	0		56.485	2.14844
56.49	0	0		56.49	2.14844
56.495	0	0		56.495	2.14844
56.5	0	0		56.5	2.14844
56.505	0	0		56.505	2.14844
56.51	0	0		56.51	2.15332
56.515	0	0		56.515	2.15332
56.52	0	0		56.52	2.15332
56.525	0	0		56.525	2.15332
56.53	0	0		56.53	2.15332
56.535	0	0		56.535	2.15332
56.54	0	0		56.54	2.15332
56.545	0	0		56.545	2.15332
56.55	0	0		56.55	2.15332
56.555	0	0		56.555	2.1582
56.56	0	0		56.56	2.1582
56.565	0	0		56.565	2.1582
56.57	0	0		56.57	2.1582
56.575	0	0		56.575	2.1582
56.58	0	0		56.58	2.1582
56.585	0	0		56.585	2.1582
56.59	0	0		56.59	2.1582
56.595	0	0		56.595	2.16309
56.6	0	0		56.6	2.16309
56.605	0	0		56.605	2.16309
56.61	0	0		56.61	2.16309
56.615	0	0		56.615	2.16309
56.62	0	0		56.62	2.16309
56.625	0	0		56.625	2.16309
56.63	0	0		56.63	2.16309
56.635	0	0		56.635	2.16797
56.64	0	0		56.64	2.16797
56.645	0	0		56.645	2.16797
56.65	0	0		56.65	2.16797
56.655	0	0		56.655	2.16797
56.66	0	0		56.66	2.16797
56.665	0	0		56.665	2.16797
56.67	0	0		56.67	2.16797
56.675	0	0		56.675	2.16797
56.68	0	0		56.68	2.17285
56.685	0	0		56.685	2.17285
56.69	0	0		56.69	2.17285
56.695	0	0		56.695	2.17285
56.7	0	0		56.7	2.17285
56.705	0	0		56.705	2.17285
56.71	0	0		56.71	2.17285
56.715	0	0		56.715	2.17285
56.72	0	0		56.72	2.17285
56.725	0	0		56.725	2.17285
56.73	0	0		56.73	2.17285
56.735	0	0		56.735	2.17773
56.74	0	0		56.74	2.17285
56.745	0	0		56.745	2.17773
56.75	0	0		56.75	2.17773
56.755	0	0		56.755	2.18262
56.76	0	0		56.76	2.1875
56.765	0	0		56.765	2.18262
56.77	0	0		56.77	2.19238
56.775	0	0		56.775	2.19238
56.78	0	0		56.78	2.19727
56.785	0	0		56.785	2.20215
56.79	0	0		56.79	2.20703
56.795	0	0		56.795	2.21191
56.8	0	0		56.8	2.2168
56.805	0	0		56.805	2.22168
56.81	0	0		56.81	2.22656
56.815	0	0		56.815	2.22656
56.82	0	0		56.82	2.23145
56.825	0	0		56.825	2.23633
56.83	0	0		56.83	2.23633
56.835	0	0		56.835	2.24121
56.84	0	0		56.84	2.24609
56.845	0	0		56.845	2.25098
56.85	0	0		56.85	2.25586
56.855	0	0		56.855	2.26562
56.86	0	0		56.86	2.27051
56.865	0	0		56.865	2.28027
56.87	5	0		56.87	2.28516
56.875	0	0		56.875	2.29004
56.88	5	0		56.88	2.2998
56.885	0	0		56.885	2.30957
56.89	5	0		56.89	2.31445
56.895	0	0		56.895	2.32422
56.9	5	0		56.9	2.33398
56.905	0	0		56.905	2.34375
56.91	5	0		56.91	2.34863
56.915	0	0		56.915	2.36328
56.92	5	5		56.92	2.37305
56.925	0	0		56.925	2.38281
56.93	5	0		56.93	2.3877
56.935	0	0		56.935	2.39746
56.94	5	5		56.94	2.41211
56.945	0	0		56.945	2.42188
56.95	5	0		56.95	2.43164
56.955	0	0		56.955	2.44141
56.96	5	0		56.96	2.44629
56.965	0	0		56.965	2.45605
56.97	5	0		56.97	2.46582
56.975	0	0		56.975	2.48047
56.98	5	5		56.98	2.49023
56.985	0	0		56.985	2.49512
56.99	5	0		56.99	2.48535
56.995	0	0		56.995	2.48047
57	5	0		57	2.48535
57.005	0	0		57.005	2.48535
57.01	5	0		57.01	2.48047
57.015	0	0		57.015	2.47559
57.02	5	0		57.02	2.47559
57.025	0	0		57.025	2.47559
57.03	5	0		57.03	2.47559
57.035	0	0		57.035	2.47559
57.04	5	0		57.04	2.4707
57.045	0	0		57.045	2.46582
57.05	5	0		57.05	2.46582
57.055	0	0		57.055	2.46582
57.06	5	0		57.06	2.46094
57.065	0	0		57.065	2.46094
57.07	5	0		57.07	2.45605
57.075	0	0		57.075	2.46094
57.08	5	0		57.08	2.45605
57.085	0	0		57.085	2.45605
57.09	5	0		57.09	2.45117
57.095	0	0		57.095	2.45117
57.1	5	0		57.1	2.45117
57.105	0	0		57.105	2.44629
57.11	5	0		57.11	2.44629
57.115	0	0		57.115	2.44629
57.12	5	0		57.12	2.44141
57.125	0	0		57.125	2.44141
57.13	5	0		57.13	2.44141
57.135	0	0		57.135	2.44141
57.14	5	0		57.14	2.43652
57.145	0	0		57.145	2.43652
57.15	5	0		57.15	2.43652
57.155	0	0		57.155	2.43164
57.16	5	0		57.16	2.43164
57.165	0	0		57.165	2.43164
57.17	5	0		57.17	2.43164
57.175	0	0		57.175	2.43164
57.18	5	0		57.18	2.42676
57.185	0	0		57.185	2.42676
57.19	5	0		57.19	2.42676
57.195	0	0		57.195	2.42676
57.2	5	0		57.2	2.42188
57.205	0	0		57.205	2.41699
57.21	5	0		57.21	2.41699
57.215	0	0		57.215	2.42188
57.22	5	0		57.22	2.41699
57.225	0	0		57.225	2.41211
57.23	5	0		57.23	2.41211
57.235	0	0		57.235	2.41699
57.24	5	0		57.24	2.41211
57.245	0	0		57.245	2.40723
57.25	5	0		57.25	2.40723
57.255	0	0		57.255	2.40723
57.26	5	0		57.26	2.40723
57.265	0	0		57.265	2.40234
57.27	5	0		57.27	2.40234
57.275	0	0		57.275	2.40234
57.28	5	0		57.28	2.40234
57.285	0	0		57.285	2.40234
57.29	5	0		57.29	2.39746
57.295	0	0		57.295	2.40234
57.3	5	0		57.3	2.39746
57.305	0	0		57.305	2.39258
57.31	5	0		57.31	2.39258
57.315	0	0		57.315	2.39258
57.32	5	0		57.32	2.39258
57.325	0	0		57.325	2.3877
57.33	5	0		57.33	2.3877
57.335	0	0		57.335	2.39258
57.34	5	0		57.34	2.3877
57.345	0	0		57.345	2.3877
57.35	5	0		57.35	2.3877
57.355	0	0		57.355	2.3877
57.36	5	0		57.36	2.38281
57.365	0	0		57.365	2.38281
57.37	5	0		57.37	2.37793
57.375	0	0		57.375	2.38281
57.38	5	0		57.38	2.37793
57.385	0	0		57.385	2.37793
57.39	5	0		57.39	2.37305
57.395	0	0		57.395	2.37793
57.4	5	0		57.4	2.37793
57.405	0	0		57.405	2.37793
57.41	5	0		57.41	2.37305
57.415	0	0		57.415	2.37305
57.42	5	0		57.42	2.37305
57.425	0	0		57.425	2.36816
57.43	5	0		57.43	2.36328
57.435	0	0		57.435	2.36328
57.44	5	0		57.44	2.36328
57.445	0	0		57.445	2.36816
57.45	5	0		57.45	2.36328
57.455	0	0		57.455	2.36816
57.46	5	0		57.46	2.36816
57.465	0	0		57.465	2.36328
57.47	5	0		57.47	2.3584
57.475	0	0		57.475	2.3584
57.48	5	0		57.48	2.3584
57.485	0	0		57.485	2.35352
57.49	5	0		57.49	2.35352
57.495	0	0		57.495	2.35352
57.5	5	0		57.5	2.35352
57.505	0	0		57.505	2.3584
57.51	5	0		57.51	2.3584
57.515	0	0		57.515	2.35352
57.52	5	0		57.52	2.35352
57.525	0	0		57.525	2.34863
57.53	5	0		57.53	2.34375
57.535	0	0		57.535	2.34375
57.54	5	0		57.54	2.34375
57.545	0	0		57.545	2.34375
57.55	5	0		57.55	2.34863
57.555	0	0		57.555	2.34375
57.56	5	0		57.56	2.34375
57.565	0	0		57.565	2.34375
57.57	5	0		57.57	2.34863
57.575	0	0		57.575	2.34375
57.58	5	0		57.58	2.33887
57.585	0	0		57.585	2.33887
57.59	5	0		57.59	2.33887
57.595	0	0		57.595	2.33398
57.6	5	0		57.6	2.33398
57.605	0	0		57.605	2.33398
57.61	5	0		57.61	2.33398
57.615	0	0		57.615	2.33887
57.62	5	0		57.62	2.33398
57.625	0	0		57.625	2.33887
57.63	5	0		57.63	2.33398
57.635	0	0		57.635	2.33398
57.64	5	0		57.64	2.3291
57.645	0	0		57.645	2.32422
57.65	5	0		57.65	2.32422
57.655	0	0		57.655	2.32422
57.66	5	0		57.66	2.32422
57.665	0	0		57.665	2.32422
57.67	5	0		57.67	2.3291
57.675	0	0		57.675	2.3291
57.68	5	0		57.68	2.3291
57.685	0	0		57.685	2.32422
57.69	5	0		57.69	2.32422
57.695	0	0		57.695	2.31934
57.7	5	0		57.7	2.31934
57.705	0	0		57.705	2.31445
57.71	5	0		57.71	2.31934
57.715	0	0		57.715	2.31934
57.72	5	0		57.72	2.31934
57.725	0	0		57.725	2.31934
57.73	5	0		57.73	2.31934
57.735	0	0		57.735	2.31934
57.74	5	0		57.74	2.31445
57.745	0	0		57.745	2.31445
57.75	5	0		57.75	2.30957
57.755	0	0		57.755	2.30957
57.76	5	0		57.76	2.30957
57.765	0	0		57.765	2.30957
57.77	5	0		57.77	2.30957
57.775	0	0		57.775	2.31445
57.78	5	0		57.78	2.31445
57.785	0	0		57.785	2.30957
57.79	5	0		57.79	2.30957
57.795	0	0		57.795	2.30957
57.8	5	0		57.8	2.30469
57.805	0	0		57.805	2.30469
57.81	5	0		57.81	2.30469
57.815	0	0		57.815	2.2998
57.82	5	0		57.82	2.2998
57.825	0	0		57.825	2.30469
57.83	5	0		57.83	2.30469
57.835	0	0		57.835	2.30469
57.84	5	0		57.84	2.30469
57.845	0	0		57.845	2.30957
57.85	5	0		57.85	2.30469
57.855	0	0		57.855	2.2998
57.86	5	0		57.86	2.29492
57.865	0	0		57.865	2.29492
57.87	5	0		57.87	2.29492
57.875	0	0		57.875	2.29492
57.88	5	0		57.88	2.2998
57.885	0	0		57.885	2.2998
57.89	5	0		57.89	2.2998
57.895	0	0		57.895	2.2998
57.9	5	0		57.9	2.2998
57.905	0	0		57.905	2.29492
57.91	5	0		57.91	2.29004
57.915	0	0		57.915	2.29004
57.92	5	0		57.92	2.29004
57.925	0	0		57.925	2.29004
57.93	5	0		57.93	2.29004
57.935	0	0		57.935	2.29492
57.94	5	0		57.94	2.29492
57.945	0	0		57.945	2.29492
57.95	5	0		57.95	2.29004
57.955	0	0		57.955	2.29004
57.96	5	0		57.96	2.29004
57.965	0	0		57.965	2.28516
57.97	5	0		57.97	2.28516
57.975	0	0		57.975	2.28516
57.98	5	0		57.98	2.28516
57.985	0	0		57.985	2.28516
57.99	5	0		57.99	2.28516
57.995	0	0		57.995	2.28516
58	5	0		58	2.29004
58.005	0	0		58.005	2.29004
58.01	5	0		58.01	2.28516
58.015	0	0		58.015	2.28027
58.02	5	0		58.02	2.28027
58.025	0	0		58.025	2.28027
58.03	0	0		58.03	2.27539
58.035	0	0		58.035	2.27539
58.04	0	0		58.04	2.27539
58.045	0	0		58.045	2.28516
58.05	5	0		58.05	2.28516
58.055	0	0		58.055	2.28516
58.06	5	0		58.06	2.28516
58.065	0	0		58.065	2.28516
58.07	0	0		58.07	2.27539
58.075	0	0		58.075	2.27051
58.08	0	0		58.08	2.27051
58.085	0	0		58.085	2.27539
58.09	0	0		58.09	2.27539
58.095	0	0		58.095	2.27539
58.1	0	0		58.1	2.27539
58.105	0	0		58.105	2.27539
58.11	0	0		58.11	2.27539
58.115	0	0		58.115	2.27539
58.12	0	0		58.12	2.27051
58.125	0	0		58.125	2.27539
58.13	0	0		58.13	2.26562
58.135	0	0		58.135	2.26562
58.14	0	0		58.14	2.26562
58.145	0	0		58.145	2.27051
58.15	0	0		58.15	2.27051
58.155	0	0		58.155	2.27051
58.16	0	0		58.16	2.27051
58.165	0	0		58.165	2.27051
58.17	0	0		58.17	2.27051
58.175	0	0		58.175	2.26562
58.18	0	0		58.18	2.26562
58.185	0	0		58.185	2.26562
58.19	0	0		58.19	2.26562
58.195	0	0		58.195	2.26562
58.2	0	0		58.2	2.26074
58.205	0	0		58.205	2.26562
58.21	0	0		58.21	2.26562
58.215	0	0		58.215	2.26562
58.22	0	0		58.22	2.27051
58.225	0	0		58.225	2.26562
58.23	0	0		58.23	2.26074
58.235	0	0		58.235	2.26074
58.24	0	0		58.24	2.25586
58.245	0	0		58.245	2.25586
58.25	0	0		58.25	2.26074
58.255	0	0		58.255	2.26074
58.26	0	0		58.26	2.26562
58.265	0	0		58.265	2.26562
58.27	0	0		58.27	2.26562
58.275	0	0		58.275	2.26074
58.28	0	0		58.28	2.25586
58.285	0	0		58.285	2.25586
58.29	0	0		58.29	2.25586
58.295	0	0		58.295	2.25586
58.3	0	0		58.3	2.25586
58.305	0	0		58.305	2.25586
58.31	0	0		58.31	2.25586
58.315	0	0		58.315	2.26074
58.32	0	0		58.32	2.26074
58.325	0	0		58.325	2.25586
58.33	0	0		58.33	2.25586
58.335	0	0		58.335	2.25586
58.34	0	0		58.34	2.25098
58.345	0	0		58.345	2.25098
58.35	0	0		58.35	2.25098
58.355	0	0		58.355	2.25098
58.36	0	0		58.36	2.25586
58.365	0	0		58.365	2.25586
58.37	0	0		58.37	2.25586
58.375	0	0		58.375	2.25586
58.38	0	0		58.38	2.25098
58.385	0	0		58.385	2.25098
58.39	0	0		58.39	2.25098
58.395	0	0		58.395	2.24609
58.4	0	0		58.4	2.24609
58.405	0	0		58.405	2.25098
58.41	0	0		58.41	2.25098
58.415	0	0		58.415	2.25098
58.42	0	0		58.42	2.25098
58.425	0	0		58.425	2.25098
58.43	0	0		58.43	2.25098
58.435	0	0		58.435	2.24609
58.44	0	0		58.44	2.24609
58.445	0	0		58.445	2.24609
58.45	0	0		58.45	2.24609
58.455	0	0		58.455	2.24609
58.46	0	0		58.46	2.24609
58.465	0	0		58.465	2.24609
58.47	0	0		58.47	2.25098
58.475	0	0		58.475	2.24609
58.48	0	0		58.48	2.24609
58.485	0	0		58.485	2.24609
58.49	0	0		58.49	2.24609
58.495	0	0		58.495	2.24121
58.5	0	0		58.5	2.24121

## Sheet: FIG.2f
Time	D=1	D=1.5	d=2	D=2.5	D=3
18.4	2.21191	2.20703	2.20703	2.21191	2.21191
18.405	2.21191	2.21191	2.20703	2.2168	2.20703
18.41	2.21191	2.21191	2.20703	2.21191	2.21191
18.415	2.21191	2.21191	2.20703	2.21191	2.20703
18.42	2.2168	2.2168	2.20703	2.21191	2.21191
18.425	2.21191	2.2168	2.20703	2.21191	2.21191
18.43	2.21191	2.2168	2.20703	2.21191	2.21191
18.435	2.2168	2.21191	2.20703	2.21191	2.21191
18.44	2.2168	2.21191	2.20703	2.2168	2.21191
18.445	2.21191	2.20703	2.20703	2.21191	2.21191
18.45	2.21191	2.20703	2.20703	2.21191	2.21191
18.455	2.2168	2.20703	2.20703	2.21191	2.20703
18.46	2.2168	2.20703	2.20215	2.21191	2.21191
18.465	2.21191	2.21191	2.20703	2.21191	2.20703
18.47	2.21191	2.21191	2.21191	2.21191	2.21191
18.475	2.2168	2.20703	2.20703	2.21191	2.20703
18.48	2.2168	2.20703	2.20703	2.21191	2.21191
18.485	2.2168	2.20703	2.20703	2.21191	2.21191
18.49	2.21191	2.20703	2.21191	2.21191	2.21191
18.495	2.21191	2.20215	2.20703	2.21191	2.21191
18.5	2.21191	2.20215	2.20703	2.21191	2.21191
18.505	2.21191	2.21191	2.20703	2.21191	2.21191
18.51	2.2168	2.21191	2.20703	2.21191	2.20703
18.515	2.21191	2.21191	2.20703	2.21191	2.21191
18.52	2.21191	2.21191	2.20703	2.21191	2.21191
18.525	2.21191	2.21191	2.20703	2.21191	2.21191
18.53	2.21191	2.21191	2.20703	2.21191	2.21191
18.535	2.21191	2.21191	2.20703	2.21191	2.21191
18.54	2.21191	2.21191	2.20703	2.21191	2.21191
18.545	2.20703	2.21191	2.20215	2.21191	2.21191
18.55	2.2168	2.2168	2.20215	2.21191	2.20703
18.555	2.21191	2.21191	2.20703	2.21191	2.20703
18.56	2.21191	2.2168	2.21191	2.21191	2.21191
18.565	2.2168	2.2168	2.21191	2.20703	2.20703
18.57	2.2168	2.21191	2.21191	2.20703	2.20703
18.575	2.21191	2.2168	2.2168	2.20703	2.21191
18.58	2.21191	2.21191	2.21191	2.20703	2.21191
18.585	2.21191	2.21191	2.21191	2.21191	2.20703
18.59	2.21191	2.21191	2.21191	2.21191	2.20703
18.595	2.21191	2.21191	2.2168	2.21191	2.21191
18.6	2.2168	2.20703	2.2168	2.21191	2.20703
18.605	2.2168	2.20703	2.21191	2.21191	2.20703
18.61	2.21191	2.20703	2.21191	2.20703	2.20703
18.615	2.21191	2.20703	2.20703	2.20703	2.20703
18.62	2.2168	2.20703	2.20703	2.20703	2.20703
18.625	2.2168	2.21191	2.20703	2.20703	2.20703
18.63	2.21191	2.20703	2.20703	2.20703	2.20703
18.635	2.21191	2.20703	2.21191	2.21191	2.21191
18.64	2.21191	2.21191	2.20703	2.21191	2.20703
18.645	2.20703	2.21191	2.20703	2.20703	2.20703
18.65	2.20703	2.21191	2.20703	2.20703	2.20703
18.655	2.21191	2.20703	2.20703	2.21191	2.20703
18.66	2.20703	2.2168	2.20703	2.20215	2.20703
18.665	2.20703	2.21191	2.20703	2.20703	2.20703
18.67	2.20703	2.21191	2.20215	2.21191	2.20703
18.675	2.20703	2.21191	2.20703	2.20703	2.20703
18.68	2.20703	2.2168	2.20703	2.20703	2.21191
18.685	2.20703	2.2168	2.21191	2.20703	2.20703
18.69	2.21191	2.21191	2.21191	2.21191	2.20703
18.695	2.21191	2.2168	2.21191	2.20703	2.20703
18.7	2.21191	2.21191	2.21191	2.20703	2.18262
18.705	2.20703	2.21191	2.21191	2.20703	2.17285
18.71	2.21191	2.21191	2.21191	2.20703	2.16797
18.715	2.21191	2.21191	2.21191	2.20703	2.13867
18.72	2.20703	2.2168	2.21191	2.20703	2.14844
18.725	2.21191	2.21191	2.21191	2.20703	2.11914
18.73	2.21191	2.2168	2.21191	2.21191	2.10449
18.735	2.21191	2.21191	2.2168	2.20703	2.11426
18.74	2.21191	2.21191	2.21191	2.20703	2.08008
18.745	2.21191	2.20703	2.21191	2.20703	2.0752
18.75	2.21191	2.20703	2.21191	2.20703	2.0752
18.755	2.21191	2.20703	2.20703	2.20703	2.0459
18.76	2.20703	2.20703	2.20703	2.20703	2.05078
18.765	2.21191	2.20703	2.20703	2.21191	2.03613
18.77	2.21191	2.21191	2.20703	2.20703	2.01172
18.775	2.21191	2.21191	2.20703	2.20703	2.02637
18.78	2.2168	2.20703	2.20703	2.20703	2.00195
18.785	2.21191	2.20703	2.20703	2.21191	1.98242
18.79	2.21191	2.21191	2.20703	2.20703	1.99707
18.795	2.21191	2.21191	2.20703	2.20703	1.96289
18.8	2.21191	2.21191	2.20703	2.20703	1.96289
18.805	2.21191	2.2168	2.20215	2.20703	1.96289
18.81	2.21191	2.21191	2.20703	2.21191	1.92871
18.815	2.21191	2.21191	2.21191	2.21191	1.94336
18.82	2.2168	2.21191	2.20703	2.20703	1.92871
18.825	2.21191	2.21191	2.21191	2.20703	1.9043
18.83	2.21191	2.21191	2.21191	2.20703	1.92383
18.835	2.21191	2.21191	2.21191	2.21191	1.89453
18.84	2.21191	2.2168	2.21191	2.20703	1.88965
18.845	2.21191	2.21191	2.21191	2.20703	1.89941
18.85	2.21191	2.21191	2.21191	2.20703	1.86523
18.855	2.21191	2.21191	2.21191	2.21191	1.875
18.86	2.21191	2.21191	2.21191	2.21191	1.87012
18.865	2.21191	2.20703	2.2168	2.20703	1.84082
18.87	2.21191	2.20215	2.2168	2.20703	1.85547
18.875	2.2168	2.20703	2.21191	2.20703	1.84082
18.88	2.20703	2.20703	2.21191	2.20703	1.82617
18.885	2.21191	2.20703	2.21191	2.20703	1.83594
18.89	2.21191	2.19238	2.21191	2.20703	1.80664
18.895	2.2168	2.17285	2.21191	2.20703	1.81641
18.9	2.2168	2.1582	2.21191	2.20703	1.81641
18.905	2.2168	2.13867	2.21191	2.17773	1.78711
18.91	2.2168	2.13379	2.20703	2.16309	1.80664
18.915	2.21191	2.11426	2.20703	2.1582	1.79688
18.92	2.21191	2.09961	2.16797	2.13379	1.77246
18.925	2.20703	2.09473	2.16797	2.12891	1.78711
18.93	2.20703	2.0752	2.14844	2.11914	1.76758
18.935	2.20703	2.06543	2.12891	2.09961	1.75781
18.94	2.20703	2.06055	2.12891	2.09473	1.76758
18.945	2.21191	2.03613	2.10938	2.08496	1.74805
18.95	2.1875	2.03613	2.08984	2.06055	1.76758
18.955	2.15332	2.02148	2.09473	2.06055	1.77246
18.96	2.15332	2.00195	2.06543	2.0459	1.75781
18.965	2.13867	2.00684	2.05566	2.03125	1.79688
18.97	2.10938	1.9873	2.05566	2.03125	1.78223
18.975	2.11426	1.97754	2.03125	2.00684	1.78711
18.98	2.09473	1.97266	2.03125	2.00195	1.81152
18.985	2.08008	1.95312	2.02148	1.99707	1.79199
18.99	2.08008	1.94824	1.99707	1.97266	1.81152
18.995	2.05078	1.94336	2.00195	1.97754	1.82617
19	2.05078	1.92383	1.9873	1.96289	1.80664
19.005	2.04102	1.92871	1.96289	1.94336	1.83594
19.01	2.0166	1.90918	1.97266	1.95312	1.83105
19.015	2.02148	1.89941	1.94336	1.92871	1.82129
19.02	2.00195	1.90918	1.93848	1.92383	1.85059
19.025	1.9873	1.9043	1.94336	1.92383	1.83594
19.03	2.00195	1.9043	1.91406	1.89941	1.8457
19.035	1.9873	1.92383	1.91895	1.9043	1.86035
19.04	1.99707	1.91895	1.90918	1.88965	1.85059
19.045	2.01172	1.92383	1.88965	1.87012	1.86523
19.05	1.99707	1.93359	1.9043	1.88477	1.87012
19.055	2.0166	1.92871	1.875	1.85547	1.86523
19.06	2.0166	1.93848	1.87012	1.85547	1.87988
19.065	2.00684	1.93848	1.875	1.86035	1.875
19.07	2.03125	1.93848	1.85059	1.83594	1.87988
19.075	2.02148	1.94824	1.8457	1.84082	1.88965
19.08	2.02148	1.94824	1.85059	1.83105	1.88477
19.085	2.03125	1.95312	1.82129	1.81152	1.89453
19.09	2.02637	1.95801	1.85059	1.82617	1.89941
19.095	2.03125	1.95801	1.8457	1.80664	1.89453
19.1	2.03613	1.96289	1.83594	1.79199	1.9043
19.105	2.03125	1.96777	1.87012	1.80176	1.9043
19.11	2.04102	1.96777	1.8457	1.78223	1.9043
19.115	2.04102	1.96777	1.86523	1.78711	1.91406
19.12	2.03613	1.97266	1.875	1.80176	1.91895
19.125	2.0459	1.97266	1.86035	1.78711	1.91895
19.13	2.0459	1.97754	1.88477	1.80664	1.92383
19.135	2.0459	1.97754	1.88477	1.81641	1.92383
19.14	2.05078	1.98242	1.875	1.80664	1.93359
19.145	2.0459	1.9873	1.9043	1.83105	1.93359
19.15	2.05078	1.9873	1.88965	1.82617	1.93359
19.155	2.05566	1.99219	1.88965	1.82617	1.94336
19.16	2.05078	1.99219	1.90918	1.8457	1.94824
19.165	2.06055	1.99707	1.89941	1.83594	1.94824
19.17	2.06055	1.99707	1.91406	1.8457	1.95801
19.175	2.06055	2.00195	1.91895	1.85547	1.96289
19.18	2.06543	2.00195	1.90918	1.85059	1.96777
19.185	2.06543	2.00684	1.92383	1.86035	1.97754
19.19	2.06543	2.00684	1.92383	1.86523	1.98242
19.195	2.07031	2.00684	1.92383	1.87012	1.9873
19.2	2.06543	2.01172	1.93359	1.875	1.99707
19.205	2.07031	2.01172	1.92871	1.875	2.00195
19.21	2.0752	2.0166	1.93848	1.88477	2.01172
19.215	2.0752	2.0166	1.93848	1.88477	2.0166
19.22	2.0752	2.02148	1.94336	1.88477	2.02148
19.225	2.0752	2.02148	1.94824	1.88965	2.03125
19.23	2.08008	2.02148	1.94824	1.89453	2.03613
19.235	2.08008	2.03125	1.94824	1.89941	2.0459
19.24	2.08496	2.03613	1.95312	1.89941	2.05078
19.245	2.09473	2.03613	1.95801	1.90918	2.06055
19.25	2.09473	2.0459	1.95801	1.91406	2.0752
19.255	2.09961	2.05078	1.95801	1.91406	2.0752
19.26	2.10938	2.05566	1.96289	1.91895	2.08984
19.265	2.11426	2.06055	1.96777	1.91895	2.09961
19.27	2.11914	2.07031	1.97266	1.91895	2.10449
19.275	2.12402	2.0752	1.97266	1.92383	2.11426
19.28	2.12891	2.08496	1.97754	1.92871	2.12402
19.285	2.13379	2.08496	1.97754	1.92871	2.12891
19.29	2.13867	2.09473	1.98242	1.93359	2.14844
19.295	2.14844	2.10449	1.9873	1.93848	2.14844
19.3	2.15332	2.10938	1.99219	1.93848	2.16309
19.305	2.16309	2.11914	1.99707	1.94336	2.17285
19.31	2.17285	2.12402	2.00195	1.94336	2.18262
19.315	2.18262	2.13379	2.00684	1.94824	2.19238
19.32	2.1875	2.14355	2.01172	1.94824	2.20215
19.325	2.19238	2.14355	2.02148	1.95801	2.21191
19.33	2.20215	2.1582	2.02637	1.96289	2.22656
19.335	2.2168	2.16797	2.03125	1.97266	2.23633
19.34	2.22168	2.17285	2.04102	1.97754	2.24609
19.345	2.22656	2.1875	2.04102	1.97754	2.26074
19.35	2.23633	2.19727	2.05078	1.98242	2.26562
19.355	2.24609	2.20215	2.05566	1.99219	2.28027
19.36	2.25586	2.2168	2.06543	1.99707	2.29004
19.365	2.26074	2.22656	2.0752	2.00684	2.29492
19.37	2.27051	2.23145	2.08496	2.01172	2.31445
19.375	2.28516	2.24121	2.08984	2.0166	2.31934
19.38	2.27539	2.25098	2.09961	2.02637	2.33398
19.385	2.27051	2.26074	2.10449	2.03613	2.34375
19.39	2.27051	2.27051	2.11426	2.04102	2.34863
19.395	2.27539	2.28027	2.12402	2.0459	2.36816
19.4	2.27051	2.29492	2.13379	2.05566	2.37305
19.405	2.26562	2.30957	2.13867	2.06055	2.37793
19.41	2.26562	2.31934	2.15332	2.0752	2.39746
19.415	2.27051	2.3291	2.15332	2.08008	2.40234
19.42	2.26562	2.31934	2.16797	2.08984	2.40723
19.425	2.26562	2.30957	2.18262	2.09961	2.42676
19.43	2.27051	2.31445	2.18262	2.10449	2.42676
19.435	2.26562	2.31934	2.19727	2.11914	2.42188
19.44	2.26562	2.31445	2.20703	2.12402	2.42188
19.445	2.26074	2.30957	2.22168	2.13379	2.42188
19.45	2.26562	2.30957	2.23145	2.14355	2.41699
19.455	2.26074	2.31445	2.23633	2.1582	2.41211
19.46	2.26074	2.30957	2.25098	2.16309	2.41211
19.465	2.26074	2.30957	2.26562	2.17285	2.41211
19.47	2.26074	2.30957	2.27051	2.18262	2.41211
19.475	2.26074	2.30469	2.28516	2.19727	2.40723
19.48	2.26074	2.30469	2.2998	2.20703	2.40234
19.485	2.26074	2.30469	2.30957	2.21191	2.40234
19.49	2.26074	2.30469	2.32422	2.22656	2.40234
19.495	2.25586	2.30469	2.3291	2.24609	2.40234
19.5	2.26074	2.30469	2.33887	2.25098	2.40234
19.505	2.26074	2.2998	2.3584	2.26074	2.39746
19.51	2.25586	2.2998	2.36328	2.27051	2.39746
19.515	2.25586	2.2998	2.35352	2.28027	2.39746
19.52	2.25586	2.2998	2.34863	2.29492	2.39258
19.525	2.26074	2.2998	2.35352	2.30469	2.39258
19.53	2.25586	2.2998	2.3584	2.31445	2.3877
19.535	2.25586	2.2998	2.34863	2.32422	2.3877
19.54	2.25586	2.29492	2.34375	2.33887	2.3877
19.545	2.25586	2.29492	2.34863	2.34863	2.3877
19.55	2.25586	2.29492	2.34863	2.36328	2.38281
19.555	2.25586	2.29492	2.34375	2.36816	2.38281
19.56	2.25586	2.29004	2.34375	2.37793	2.38281
19.565	2.25098	2.29492	2.34375	2.39258	2.38281
19.57	2.25586	2.29492	2.34375	2.40234	2.38281
19.575	2.25586	2.29004	2.33887	2.3877	2.37793
19.58	2.25098	2.29004	2.33398	2.39258	2.37793
19.585	2.25098	2.29004	2.33887	2.39746	2.37793
19.59	2.25098	2.29492	2.33887	2.39258	2.37305
19.595	2.25098	2.29004	2.33887	2.38281	2.36816
19.6	2.25098	2.28516	2.33398	2.3877	2.36816
19.605	2.25098	2.29004	2.33398	2.3877	2.37305
19.61	2.25098	2.28516	2.33398	2.38281	2.36816
19.615	2.25098	2.28516	2.3291	2.37793	2.36816
19.62	2.24609	2.28516	2.3291	2.37793	2.36816
19.625	2.25098	2.28516	2.33398	2.38281	2.36816
19.63	2.25098	2.28516	2.3291	2.37793	2.36328
19.635	2.25098	2.28516	2.32422	2.37305	2.36328
19.64	2.25098	2.28516	2.32422	2.37793	2.36328
19.645	2.25098	2.28516	2.3291	2.37305	2.36328
19.65	2.25098	2.28516	2.3291	2.37305	2.3584
19.655	2.24609	2.28516	2.32422	2.36816	2.3584
19.66	2.24609	2.28516	2.32422	2.37305	2.3584
19.665	2.24609	2.28027	2.32422	2.36816	2.3584
19.67	2.24609	2.28516	2.31934	2.36816	2.3584
19.675	2.24609	2.28027	2.31934	2.36328	2.3584
19.68	2.24609	2.27539	2.31934	2.36328	2.35352
19.685	2.24609	2.27539	2.31934	2.36328	2.34863
19.69	2.24609	2.27539	2.31934	2.36328	2.34863
19.695	2.24609	2.27539	2.31934	2.3584	2.34863
19.7	2.24609	2.28027	2.31445	2.3584	2.34863
19.705	2.24609	2.28027	2.31934	2.3584	2.34863
19.71	2.24121	2.28027	2.31445	2.3584	2.34863
19.715	2.24121	2.27539	2.31445	2.3584	2.34863
19.72	2.24121	2.27539	2.31445	2.35352	2.34863
19.725	2.24121	2.27539	2.31445	2.35352	2.34375
19.73	2.24121	2.27539	2.31445	2.35352	2.34375
19.735	2.24609	2.27539	2.30957	2.34863	2.34375
19.74	2.24609	2.27539	2.30957	2.34863	2.33887
19.745	2.24121	2.27051	2.30957	2.34863	2.33887
19.75	2.24121	2.27539	2.30957	2.34863	2.33887
19.755	2.24609	2.27539	2.30957	2.34375	2.33887
19.76	2.24121	2.27539	2.30957	2.34863	2.33887
19.765	2.23633	2.27539	2.30957	2.34375	2.33887
19.77	2.24121	2.27051	2.30957	2.34375	2.33887
19.775	2.24121	2.27051	2.30469	2.34375	2.33398
19.78	2.24121	2.27051	2.30469	2.34375	2.33398
19.785	2.23633	2.27051	2.30469	2.33887	2.33398
19.79	2.24121	2.26562	2.30469	2.34375	2.33398
19.795	2.24121	2.26562	2.2998	2.33887	2.3291
19.8	2.24121	2.27051	2.2998	2.33887	2.3291
19.805	2.23633	2.27051	2.2998	2.33398	2.3291
19.81	2.23633	2.27051	2.2998	2.33887	2.3291
19.815	2.24121	2.27051	2.2998	2.33398	2.3291
19.82	2.23633	2.26562	2.2998	2.33398	2.3291
19.825	2.23633	2.26562	2.2998	2.33398	2.3291
19.83	2.23633	2.26562	2.2998	2.33887	2.3291
19.835	2.24121	2.26562	2.29492	2.33398	2.32422
19.84	2.23633	2.26562	2.29492	2.3291	2.32422
19.845	2.23633	2.26074	2.29492	2.3291	2.32422
19.85	2.23633	2.26074	2.29004	2.3291	2.31934
19.855	2.23633	2.26562	2.29492	2.3291	2.31934
19.86	2.23633	2.26562	2.29492	2.32422	2.31934
19.865	2.23633	2.26562	2.29492	2.32422	2.31934
19.87	2.23145	2.26562	2.29492	2.3291	2.31934
19.875	2.23145	2.26562	2.29492	2.3291	2.31934
19.88	2.23633	2.26074	2.29004	2.32422	2.31934
19.885	2.23633	2.26074	2.29004	2.32422	2.31934
19.89	2.23633	2.26074	2.29004	2.32422	2.31445
19.895	2.23633	2.26074	2.29004	2.32422	2.31445
19.9	2.24121	2.25586	2.28516	2.31934	2.31445
19.905	2.23633	2.26074	2.29004	2.31934	2.30957
19.91	2.23145	2.26074	2.28516	2.32422	2.31445
19.915	2.23145	2.26074	2.29004	2.31934	2.30957
19.92	2.23145	2.26074	2.29004	2.31445	2.30957
19.925	2.23145	2.26074	2.28516	2.31934	2.30957
19.93	2.23145	2.26074	2.28516	2.31934	2.30957
19.935	2.23145	2.25586	2.29004	2.31445	2.30957
19.94	2.23633	2.25586	2.28516	2.31445	2.30957
19.945	2.23633	2.25586	2.28516	2.31445	2.30957
19.95	2.23633	2.25586	2.28027	2.30957	2.30469
19.955	2.23145	2.25586	2.28027	2.30957	2.30469
19.96	2.23145	2.25586	2.28027	2.30957	2.30469
19.965	2.23145	2.25586	2.28027	2.30957	2.30469
19.97	2.23145	2.25586	2.28027	2.30957	2.30469
19.975	2.23145	2.25586	2.28027	2.30957	2.30469
19.98	2.23145	2.25586	2.28516	2.30957	2.30469
19.985	2.23145	2.25586	2.28027	2.30957	2.30957
19.99	2.23633	2.25586	2.28027	2.30957	2.30469
19.995	2.23633	2.25098	2.28027	2.30469	2.30469
20	2.23145	2.25098	2.27539	2.30469	2.2998
20.005	2.23145	2.25586	2.27539	2.30469	2.2998
20.01	2.23145	2.25586	2.27539	2.30469	2.29492
20.015	2.23145	2.25586	2.27539	2.30469	2.29492
20.02	2.22656	2.25098	2.27539	2.2998	2.29492
20.025	2.22656	2.25098	2.27539	2.30469	2.29492
20.03	2.23145	2.25586	2.27539	2.30469	2.2998
20.035	2.22656	2.25586	2.27539	2.30469	2.2998
20.04	2.22656	2.25098	2.28027	2.2998	2.2998
20.045	2.23145	2.24609	2.27539	2.2998	2.2998
20.05	2.23145	2.24609	2.27051	2.2998	2.29492
20.055	2.23145	2.24609	2.27051	2.29492	2.29004
20.06	2.23145	2.24609	2.27539	2.29492	2.29004
20.065	2.23145	2.25098	2.27051	2.29492	2.29004
20.07	2.22656	2.25098	2.27051	2.29492	2.29004
20.075	2.22168	2.25586	2.27051	2.29492	2.29004
20.08	2.22656	2.25098	2.27051	2.29492	2.29004
20.085	2.22656	2.24609	2.27051	2.29492	2.29004
20.09	2.22656	2.25098	2.27051	2.29492	2.29004
20.095	2.23145	2.24609	2.27051	2.29492	2.29004
20.1	2.23145	2.24609	2.27051	2.29004	2.29004
20.105	2.23145	2.24121	2.27051	2.29004	2.28516
20.11	2.22656	2.25098	2.26562	2.29492	2.28516
20.115	2.22656	2.25098	2.27051	2.29004	2.28516
20.12	2.22656	2.25098	2.26562	2.28516	2.28516
20.125	2.22168	2.25098	2.26562	2.29004	2.28516
20.13	2.22168	2.25098	2.26562	2.29004	2.28516
20.135	2.22168	2.24121	2.26562	2.29004	2.28516
20.14	2.22656	2.24121	2.26562	2.29004	2.28516
20.145	2.22656	2.24121	2.27051	2.29004	2.28516
20.15	2.22656	2.24121	2.26562	2.28516	2.28516
20.155	2.23145	2.24121	2.26562	2.28516	2.28516
20.16	2.22656	2.24121	2.26074	2.28516	2.28516
20.165	2.22168	2.24609	2.26074	2.28516	2.28027
20.17	2.22168	2.24609	2.26074	2.28516	2.28027
20.175	2.22168	2.24609	2.26074	2.28027	2.28027
20.18	2.22168	2.24609	2.26074	2.28516	2.28027
20.185	2.22656	2.24609	2.26074	2.28516	2.27539
20.19	2.22656	2.24121	2.26562	2.28516	2.27539
20.195	2.22656	2.24121	2.26562	2.28027	2.28027
20.2	2.22168	2.24121	2.26562	2.28516	2.28027
20.205	2.22656	2.24121	2.26074	2.28027	2.28027
20.21	2.22656	2.24121	2.26074	2.28027	2.27539
20.215	2.22168	2.24121	2.25586	2.28027	2.27539
20.22	2.22168	2.24121	2.25586	2.28027	2.27539
20.225	2.22168	2.24121	2.25586	2.28027	2.27539
20.23	2.22168	2.24121	2.26074	2.28027	2.27051
20.235	2.22168	2.24121	2.26074	2.28027	2.27051
20.24	2.22168	2.24121	2.26074	2.28027	2.27539
20.245	2.22168	2.24121	2.26074	2.27539	2.27539
20.25	2.22168	2.23633	2.26074	2.27539	2.27539
20.255	2.22168	2.23633	2.26074	2.27539	2.27051
20.26	2.22168	2.23633	2.25586	2.27539	2.27539
20.265	2.22168	2.24121	2.25586	2.27539	2.27051
20.27	2.22168	2.24121	2.25586	2.27539	2.27051
20.275	2.22168	2.24121	2.25586	2.27539	2.27051
20.28	2.22168	2.24121	2.25098	2.27539	2.27051
20.285	2.2168	2.23633	2.25586	2.27539	2.26562
20.29	2.22168	2.23633	2.25586	2.27051	2.26562
20.295	2.22656	2.23633	2.25586	2.27539	2.27051
20.3	2.22168	2.23145	2.26074	2.27051	2.27051
20.305	2.22168	2.23145	2.25586	2.27051	2.27051
20.31	2.22168	2.23145	2.25586	2.27051	2.26562
20.315	2.22168	2.23633	2.25098	2.27051	2.26562
20.32	2.22168	2.23633	2.25098	2.27051	2.26562
20.325	2.2168	2.24121	2.25098	2.27051	2.26562
20.33	2.2168	2.24121	2.25098	2.27051	2.26074
20.335	2.22168	2.23633	2.25098	2.27051	2.26562
20.34	2.22168	2.23633	2.25098	2.27051	2.26562
20.345	2.22168	2.23633	2.25586	2.27051	2.26562
20.35	2.22168	2.23145	2.25586	2.27051	2.26562
20.355	2.22656	2.23145	2.25586	2.27051	2.26562
20.36	2.22168	2.23145	2.25098	2.26562	2.26562
20.365	2.2168	2.23633	2.25098	2.26562	2.26074
20.37	2.2168	2.23633	2.25098	2.26562	2.26562
20.375	2.2168	2.23633	2.24609	2.26562	2.26074
20.38	2.2168	2.24121	2.24121	2.26562	2.26074
20.385	2.2168	2.23633	2.24609	2.26562	2.26074
20.39	2.22168	2.23145	2.24609	2.26562	2.26074
20.395	2.22168	2.23145	2.25098	2.26562	2.26074
20.4	2.2168	2.23145	2.25098	2.26562	2.26074
20.405	2.2168	2.23145	2.25098	2.26074	2.26074
20.41	2.22168	2.23145	2.24609	2.26074	2.26074
20.415	2.2168	2.23145	2.24609	2.26562	2.26074
20.42	2.2168	2.23145	2.24121	2.26562	2.26074
20.425	2.2168	2.23145	2.24609	2.26074	2.26074
20.43	2.2168	2.23633	2.24121	2.26074	2.26074
20.435	2.2168	2.23633	2.24121	2.26074	2.25586
20.44	2.2168	2.23145	2.24121	2.26562	2.25586
20.445	2.2168	2.23145	2.24609	2.26074	2.25586
20.45	2.22168	2.23145	2.24609	2.26074	2.25586
20.455	2.2168	2.22656	2.24609	2.25586	2.25586
20.46	2.22168	2.22656	2.24609	2.26074	2.25586
20.465	2.22168	2.22656	2.24121	2.26074	2.26074
20.47	2.2168	2.23145	2.24609	2.26074	2.26074
20.475	2.2168	2.23145	2.24121	2.26074	2.25586
20.48	2.2168	2.23145	2.23633	2.26074	2.25586
20.485	2.21191	2.23145	2.24121	2.25586	2.25586
20.49	2.2168	2.23633	2.24609	2.25586	2.25098
20.495	2.2168	2.23145	2.24121	2.25586	2.25098
20.5	2.22168	2.22656	2.24121	2.25586	2.25586
20.505	2.2168	2.22656	2.24121	2.25586	2.26074
20.51	2.2168	2.22656	2.24609	2.25586	2.25586
20.515	2.2168	2.22168	2.24121	2.25586	2.25098
20.52	2.2168	2.22168	2.24121	2.25586	2.25586
20.525	2.21191	2.22656	2.24121	2.25586	2.25098
20.53	2.2168	2.23145	2.24121	2.25586	2.25098
20.535	2.2168	2.23145	2.23633	2.25586	2.24609
20.54	2.2168	2.23633	2.23633	2.25586	2.25098
20.545	2.2168	2.23145	2.23633	2.25586	2.25098
20.55	2.2168	2.22656	2.24121	2.25098	2.25098
20.555	2.2168	2.22168	2.24121	2.25098	2.25098
20.56	2.2168	2.22168	2.24121	2.25098	2.25098
20.565	2.21191	2.22168	2.24121	2.25098	2.25098
20.57	2.2168	2.22656	2.24121	2.25098	2.25098
20.575	2.21191	2.22656	2.23633	2.25098	2.25098
20.58	2.21191	2.22656	2.23633	2.25586	2.24609
20.585	2.2168	2.23145	2.23145	2.25098	2.24609
20.59	2.2168	2.23145	2.23145	2.25586	2.24609
20.595	2.2168	2.22656	2.23633	2.25098	2.24609
20.6	2.21191	2.22656	2.24121	2.25098	2.24609
20.605	2.21191	2.22168	2.24121	2.24609	2.24609
20.61	2.21191	2.22168	2.24121	2.24609	2.24609
20.615	2.2168	2.22656	2.24121	2.24609	2.24609
20.62	2.21191	2.22168	2.23633	2.25098	2.24609
20.625	2.21191	2.22656	2.23633	2.25098	2.24609
20.63	2.21191	2.22656	2.23145	2.25098	2.24609
20.635	2.2168	2.22656	2.23145	2.25098	2.24121
20.64	2.2168	2.22656	2.23145	2.25098	2.24609
20.645	2.21191	2.22656	2.23145	2.24609	2.24121
20.65	2.21191	2.22656	2.23633	2.24609	2.24121
20.655	2.2168	2.22168	2.24121	2.24609	2.24121
20.66	2.21191	2.22168	2.23633	2.24609	2.24121
20.665	2.2168	2.22168	2.23633	2.25098	2.24609
20.67	2.21191	2.22168	2.23633	2.24609	2.24609
20.675	2.2168	2.22168	2.23145	2.24609	2.24609
20.68	2.21191	2.22168	2.23145	2.24609	2.24609
20.685	2.21191	2.22656	2.23145	2.24609	2.24121
20.69	2.21191	2.22656	2.23145	2.24609	2.24121
20.695	2.21191	2.22656	2.23145	2.24609	2.23633
20.7	2.2168	2.22656	2.23145	2.24121	2.23633
20.705	2.21191	2.22168	2.23145	2.24121	2.23633
20.71	2.21191	2.22168	2.23633	2.24121	2.24121
20.715	2.21191	2.2168	2.23145	2.24609	2.24121
20.72	2.21191	2.2168	2.23145	2.24609	2.24121
20.725	2.21191	2.22168	2.23633	2.24121	2.24121
20.73	2.20703	2.22168	2.23145	2.24121	2.24121
20.735	2.21191	2.22168	2.23145	2.24609	2.24121
20.74	2.21191	2.22656	2.22656	2.24121	2.23633
20.745	2.21191	2.22656	2.22656	2.24121	2.23633
20.75	2.21191	2.22656	2.23145	2.24121	2.23633
20.755	2.2168	2.22168	2.23145	2.24609	2.24121
20.76	2.21191	2.22168	2.23145	2.24121	2.24121
20.765	2.21191	2.2168	2.23145	2.23633	2.23633
20.77	2.21191	2.2168	2.23145	2.23633	2.23633
20.775	2.20703	2.22168	2.23145	2.24121	2.24121
20.78	2.20703	2.22168	2.23145	2.24121	2.24121
20.785	2.21191	2.22168	2.22656	2.23633	2.23633
20.79	2.21191	2.22168	2.22656	2.23633	2.23633
20.795	2.21191	2.22168	2.22656	2.24121	2.23633
20.8	2.2168	2.22168	2.22656	2.24121	2.23633
20.805	2.2168	2.2168	2.22656	2.23633	2.23633
20.81	2.21191	2.2168	2.22656	2.23633	2.23633
20.815	2.20703	2.2168	2.23145	2.24121	2.23633
20.82	2.20703	2.2168	2.23145	2.23633	2.23633
20.825	2.21191	2.2168	2.23145	2.23633	2.23633
20.83	2.20703	2.2168	2.22656	2.23633	2.23633
20.835	2.21191	2.22168	2.22656	2.24121	2.23633
20.84	2.21191	2.22168	2.22656	2.23633	2.23633
20.845	2.21191	2.22168	2.22656	2.23633	2.23633
20.85	2.21191	2.22168	2.22656	2.23633	2.23145
20.855	2.2168	2.22168	2.22656	2.23633	2.23145
20.86	2.21191	2.2168	2.22656	2.23633	2.23145
20.865	2.21191	2.22168	2.22656	2.23633	2.23145
20.87	2.20703	2.2168	2.23145	2.23633	2.23145
20.875	2.20703	2.2168	2.23145	2.23633	2.23633
20.88	2.20703	2.2168	2.22656	2.23633	2.23633
20.885	2.21191	2.22168	2.22656	2.23633	2.23145
20.89	2.21191	2.22168	2.22656	2.23633	2.23145
20.895	2.21191	2.2168	2.22168	2.23633	2.23145
20.9	2.21191	2.22168	2.22168	2.23633	2.23145
20.905	2.21191	2.22168	2.22656	2.23633	2.23145
20.91	2.21191	2.2168	2.22656	2.23145	2.23145
20.915	2.21191	2.2168	2.22656	2.23633	2.23145
20.92	2.20703	2.2168	2.22656	2.23145	2.23145
20.925	2.20703	2.2168	2.23145	2.23145	2.23145
20.93	2.20703	2.21191	2.22168	2.23145	2.23145
20.935	2.20703	2.2168	2.22656	2.23633	2.23145
20.94	2.20703	2.22168	2.22168	2.23633	2.23145
20.945	2.21191	2.2168	2.22656	2.23145	2.23145
20.95	2.21191	2.2168	2.22168	2.23145	2.23145
20.955	2.21191	2.2168	2.22656	2.23145	2.23145
20.96	2.21191	2.2168	2.22168	2.23145	2.22656
20.965	2.20703	2.2168	2.22656	2.23145	2.23145
20.97	2.20703	2.21191	2.22656	2.23145	2.23145
20.975	2.20703	2.2168	2.22656	2.23145	2.23145
20.98	2.20703	2.21191	2.22656	2.23633	2.22656
20.985	2.20703	2.2168	2.22168	2.23145	2.22656
20.99	2.20703	2.22168	2.22168	2.23145	2.22656
20.995	2.20703	2.2168	2.22168	2.23145	2.22656
21	2.20703	2.2168	2.22168	2.22656	2.22656
21.005	2.21191	2.2168	2.22168	2.23145	2.23145
21.01	2.20703	2.2168	2.22168	2.23145	2.22656
21.015	2.20703	2.21191	2.22656	2.23145	2.22656
21.02	2.20703	2.21191	2.22656	2.22656	2.22656
21.025	2.20703	2.21191	2.22168	2.23145	2.22656
21.03	2.20703	2.21191	2.22656	2.23145	2.22656
21.035	2.20703	2.21191	2.22656	2.22656	2.22656
21.04	2.20703	2.2168	2.2168	2.22656	2.22656
21.045	2.20703	2.2168	2.2168	2.23145	2.22656
21.05	2.21191	2.2168	2.22168	2.23145	2.22168
21.055	2.20703	2.2168	2.22168	2.23145	2.22656
21.06	2.20703	2.2168	2.22168	2.22656	2.22656
21.065	2.20703	2.21191	2.2168	2.22656	2.22656
21.07	2.20703	2.21191	2.22168	2.22656	2.22656
21.075	2.20703	2.21191	2.22168	2.22656	2.22656
21.08	2.20703	2.21191	2.22168	2.22656	2.22656
21.085	2.20703	2.2168	2.22168	2.22656	2.22168
21.09	2.20703	2.21191	2.22168	2.22656	2.22656
21.095	2.20703	2.2168	2.2168	2.22656	2.22656
21.1	2.20703	2.2168	2.2168	2.23145	2.22168
21.105	2.20703	2.2168	2.2168	2.22656	2.22168
21.11	2.20703	2.21191	2.2168	2.22656	2.22168
21.115	2.20703	2.21191	2.2168	2.22656	2.22168
21.12	2.20703	2.21191	2.22168	2.22656	2.22168
21.125	2.21191	2.21191	2.22168	2.22656	2.22656
21.13	2.20703	2.21191	2.22168	2.22168	2.22656
21.135	2.20703	2.2168	2.22168	2.22656	2.22656
21.14	2.20215	2.21191	2.2168	2.23145	2.22168
21.145	2.20703	2.21191	2.2168	2.22656	2.22168
21.15	2.20703	2.21191	2.2168	2.22168	2.22168
21.155	2.20703	2.2168	2.2168	2.22656	2.22168
21.16	2.21191	2.21191	2.2168	2.22656	2.22168
21.165	2.21191	2.21191	2.2168	2.22656	2.22168
21.17	2.21191	2.21191	2.2168	2.22168	2.22168
21.175	2.21191	2.21191	2.2168	2.22168	2.22168
21.18	2.21191	2.21191	2.22168	2.22656	2.22168
21.185	2.21191	2.21191	2.2168	2.22168	2.22168
21.19	2.21191	2.21191	2.2168	2.22168	2.22168
21.195	2.21191	2.2168	2.2168	2.22656	2.22168
21.2	2.2168	2.21191	2.2168	2.22168	2.2168
21.205	2.21191	2.21191	2.21191	2.22168	2.2168
21.21	2.21191	2.21191	2.2168	2.22656	2.22168
21.215	2.2168	2.21191	2.2168	2.22168	2.22168
21.22	2.21191	2.21191	2.2168	2.22168	2.22168
21.225	2.20703	2.21191	2.2168	2.22168	2.22168
21.23	2.20703	2.21191	2.2168	2.22168	2.22168
21.235	2.20703	2.21191	2.2168	2.22168	2.22168
21.24	2.20703	2.21191	2.2168	2.22168	2.2168
21.245	2.20703	2.21191	2.2168	2.22168	2.2168
21.25	2.21191	2.21191	2.2168	2.22656	2.2168
21.255	2.20703	2.21191	2.2168	2.22168	2.22168
21.26	2.20703	2.21191	2.21191	2.22168	2.2168
21.265	2.20703	2.21191	2.2168	2.22168	2.2168
21.27	2.20703	2.21191	2.2168	2.22168	2.22168
21.275	2.20703	2.21191	2.2168	2.22168	2.22168
21.28	2.20703	2.21191	2.2168	2.22168	2.2168
21.285	2.21191	2.21191	2.2168	2.22168	2.22168
21.29	2.21191	2.21191	2.2168	2.22168	2.2168
21.295	2.21191	2.21191	2.2168	2.22168	2.2168
21.3	2.21191	2.21191	2.21191	2.22168	2.2168
21.305	2.21191	2.20703	2.2168	2.22168	2.2168
21.31	2.2168	2.20703	2.2168	2.22168	2.2168
21.315	2.2168	2.21191	2.21191	2.2168	2.22168
21.32	2.21191	2.21191	2.21191	2.22168	2.2168
21.325	2.2168	2.20703	2.2168	2.22168	2.2168
21.33	2.2168	2.21191	2.2168	2.2168	2.22168
21.335	2.21191	2.21191	2.21191	2.22168	2.2168
21.34	2.21191	2.21191	2.21191	2.22168	2.2168
21.345	2.21191	2.20703	2.2168	2.2168	2.2168
21.35	2.20703	2.21191	2.21191	2.2168	2.2168
21.355	2.21191	2.21191	2.21191	2.2168	2.21191
21.36	2.21191	2.20703	2.21191	2.22168	2.2168
21.365	2.21191	2.20703	2.21191	2.2168	2.2168
21.37	2.21191	2.21191	2.21191	2.2168	2.2168
21.375	2.20703	2.21191	2.2168	2.2168	2.2168
21.38	2.20703	2.21191	2.2168	2.22168	2.2168
21.385	2.20703	2.21191	2.21191	2.2168	2.2168
21.39	2.20703	2.20703	2.21191	2.22168	2.2168
21.395	2.20215	2.21191	2.21191	2.2168	2.21191
21.4	2.20703	2.21191	2.21191	2.2168	2.2168
21.405	2.20703	2.21191	2.21191	2.22168	2.2168
21.41	2.20703	2.20703	2.21191	2.2168	2.2168
21.415	2.20703	2.20703	2.21191	2.2168	2.21191
21.42	2.21191	2.20703	2.21191	2.2168	2.21191
21.425	2.21191	2.20703	2.21191	2.2168	2.2168
21.43	2.2168	2.21191	2.21191	2.2168	2.2168
21.435	2.21191	2.20703	2.2168	2.2168	2.2168
21.44	2.21191	2.21191	2.21191	2.2168	2.2168
21.445	2.21191	2.21191	2.21191	2.2168	2.2168
21.45	2.2168	2.21191	2.21191	2.2168	2.2168
21.455	2.21191	2.20703	2.21191	2.2168	2.21191
21.46	2.21191	2.21191	2.20703	2.2168	2.21191
21.465	2.21191	2.20703	2.21191	2.2168	2.21191
21.47	2.2168	2.20703	2.21191	2.2168	2.21191
21.475	2.2168	2.20703	2.21191	2.2168	2.2168
21.48	2.21191	2.21191	2.21191	2.2168	2.2168
21.485	2.21191	2.21191	2.21191	2.2168	2.2168
21.49	2.21191	2.20703	2.21191	2.2168	2.2168
21.495	2.20703	2.21191	2.21191	2.2168	2.2168
21.5	2.20703	2.21191	2.20703	2.2168	2.21191
21.505	2.20703	2.20703	2.21191	2.2168	2.21191
21.51	2.20703	2.20703	2.20703	2.2168	2.2168
21.515	2.20703	2.20703	2.20703	2.2168	2.21191
21.52	2.21191	2.20215	2.21191	2.21191	2.21191
21.525	2.21191	2.20703	2.21191	2.2168	2.2168
21.53	2.21191	2.20703	2.21191	2.21191	2.2168
21.535	2.21191	2.21191	2.21191	2.2168	2.21191
21.54	2.21191	2.20703	2.21191	2.2168	2.21191
21.545	2.20703	2.20703	2.21191	2.2168	2.21191
21.55	2.20703	2.20703	2.21191	2.2168	2.21191
21.555	2.21191	2.20703	2.20703	2.2168	2.21191
21.56	2.21191	2.20703	2.21191	2.2168	2.20703
21.565	2.21191	2.20703	2.20703	2.2168	2.21191
21.57	2.21191	2.20703	2.21191	2.21191	2.21191
21.575	2.2168	2.20703	2.21191	2.21191	2.21191
21.58	2.21191	2.20703	2.21191	2.21191	2.21191
21.585	2.21191	2.20703	2.21191	2.21191	2.21191
21.59	2.20703	2.20703	2.21191	2.2168	2.21191
21.595	2.21191	2.20703	2.21191	2.2168	2.21191
21.6	2.21191	2.20703	2.20703	2.2168	2.21191
21.605	2.20703	2.20703	2.20703	2.2168	2.21191
21.61	2.21191	2.20703	2.20703	2.2168	2.21191
21.615	2.20703	2.20215	2.20703	2.21191	2.20703
21.62	2.20703	2.20703	2.20703	2.21191	2.21191
21.625	2.20703	2.20703	2.21191	2.21191	2.21191
21.63	2.20703	2.20703	2.21191	2.21191	2.21191
21.635	2.20703	2.20703	2.21191	2.21191	2.21191
21.64	2.20703	2.20703	2.21191	2.2168	2.21191
21.645	2.20703	2.21191	2.20703	2.21191	2.21191
21.65	2.20703	2.20703	2.21191	2.2168	2.20703
21.655	2.20703	2.20703	2.20703	2.21191	2.20703
21.66	2.20703	2.21191	2.20703	2.21191	2.21191
21.665	2.21191	2.21191	2.20703	2.21191	2.20703
21.67	2.21191	2.20703	2.21191	2.21191	2.21191
21.675	2.21191	2.21191	2.21191	2.2168	2.21191
21.68	2.21191	2.21191	2.20703	2.21191	2.21191
21.685	2.21191	2.21191	2.21191	2.21191	2.20703
21.69	2.21191	2.21191	2.21191	2.21191	2.20703
21.695	2.21191	2.2168	2.21191	2.21191	2.20703
21.7	2.21191	2.2168	2.20703	2.21191	2.20703
21.705	2.21191	2.21191	2.20703	2.21191	2.20703
21.71	2.21191	2.20703	2.20703	2.21191	2.21191
21.715	2.21191	2.20703	2.20703	2.21191	2.21191
21.72	2.2168	2.20703	2.20703	2.21191	2.20703
21.725	2.2168	2.20703	2.20703	2.21191	2.21191
21.73	2.21191	2.20703	2.20703	2.21191	2.21191
21.735	2.21191	2.21191	2.21191	2.2168	2.20703
21.74	2.20703	2.21191	2.21191	2.21191	2.20703
21.745	2.20703	2.21191	2.21191	2.21191	2.21191
21.75	2.20215	2.21191	2.20703	2.21191	2.20703
21.755	2.20703	2.21191	2.20703	2.2168	2.20703
21.76	2.20703	2.21191	2.20703	2.21191	2.20703
21.765	2.20703	2.21191	2.20215	2.20703	2.20703
21.77	2.21191	2.21191	2.20215	2.21191	2.20703
21.775	2.21191	2.21191	2.20703	2.20703	2.20703
21.78	2.21191	2.2168	2.21191	2.20703	2.20703
21.785	2.20703	2.21191	2.21191	2.21191	2.21191
21.79	2.21191	2.21191	2.21191	2.21191	2.20703
21.795	2.21191	2.21191	2.2168	2.21191	2.21191
21.8	2.21191	2.20703	2.21191	2.21191	2.20703
21.805	2.21191	2.20703	2.20703	2.21191	2.20703
21.81	2.21191	2.20703	2.21191	2.20703	2.20703
21.815	2.21191	2.20703	2.20703	2.20703	2.20703
21.82	2.21191	2.20703	2.20703	2.21191	2.21191
21.825	2.21191	2.20703	2.20703	2.21191	2.20703
21.83	2.21191	2.20703	2.21191	2.20703	2.20703
21.835	2.21191	2.20703	2.21191	2.21191	2.20703
21.84	2.21191	2.20703	2.21191	2.21191	2.20703
21.845	2.21191	2.20703	2.21191	2.21191	2.20703
21.85	2.21191	2.20703	2.21191	2.20703	2.20703
21.855	2.21191	2.20703	2.20703	2.21191	2.20703
21.86	2.21191	2.20703	2.20703	2.21191	2.20703
21.865	2.21191	2.20703	2.20215	2.20703	2.20703
21.87	2.21191	2.20703	2.20703	2.20703	2.20703
21.875	2.21191	2.21191	2.20703	2.21191	2.20703
21.88	2.21191	2.21191	2.20703	2.21191	2.20703
21.885	2.2168	2.21191	2.20703	2.21191	2.21191
21.89	2.21191	2.21191	2.20703	2.21191	2.20703
21.895	2.21191	2.2168	2.20703	2.20703	2.21191
21.9	2.2168	2.2168	2.20703	2.20703	2.18262
21.905	2.21191	2.21191	2.20703	2.20703	2.17773
21.91	2.21191	2.21191	2.20215	2.20703	2.16309
21.915	2.21191	2.20703	2.20215	2.21191	2.15332
21.92	2.21191	2.20703	2.20703	2.20703	2.13379
21.925	2.21191	2.20703	2.20703	2.20703	2.12402
21.93	2.21191	2.20703	2.20703	2.20703	2.11426
21.935	2.21191	2.21191	2.21191	2.20703	2.09961
21.94	2.21191	2.20703	2.21191	2.20703	2.08984
21.945	2.21191	2.20703	2.2168	2.20703	2.08008
21.95	2.21191	2.20703	2.21191	2.20703	2.06543
21.955	2.21191	2.20703	2.21191	2.20703	2.06055
21.96	2.2168	2.20703	2.21191	2.20703	2.0459
21.965	2.21191	2.21191	2.20703	2.21191	2.03613
21.97	2.21191	2.20703	2.20703	2.20703	2.02637
21.975	2.21191	2.20703	2.20703	2.20703	2.01172
21.98	2.21191	2.21191	2.21191	2.20703	2.00684
21.985	2.21191	2.20703	2.21191	2.20703	1.99219
21.99	2.21191	2.21191	2.21191	2.20703	1.98242
21.995	2.21191	2.21191	2.21191	2.21191	1.97754
22	2.21191	2.21191	2.20703	2.20703	1.96289
22.005	2.21191	2.2168	2.20703	2.20703	1.95801
22.01	2.21191	2.2168	2.20703	2.20703	1.94336
22.015	2.21191	2.2168	2.20703	2.20703	1.93848
22.02	2.21191	2.21191	2.20703	2.20703	1.92871
22.025	2.2168	2.2168	2.20703	2.21191	1.91895
22.03	2.2168	2.21191	2.20703	2.20703	1.90918
22.035	2.21191	2.21191	2.20215	2.20703	1.9043
22.04	2.21191	2.21191	2.20703	2.20703	1.88965
22.045	2.21191	2.21191	2.20703	2.20703	1.88965
22.05	2.21191	2.21191	2.20703	2.21191	1.875
22.055	2.21191	2.21191	2.21191	2.21191	1.87012
22.06	2.2168	2.20703	2.21191	2.20703	1.87012
22.065	2.21191	2.20703	2.21191	2.20703	1.85059
22.07	2.21191	2.20703	2.21191	2.20703	1.85059
22.075	2.21191	2.20703	2.21191	2.20703	1.84082
22.08	2.21191	2.20703	2.21191	2.21191	1.83105
22.085	2.21191	2.20703	2.21191	2.21191	1.83105
22.09	2.21191	2.20703	2.21191	2.2168	1.81641
22.095	2.21191	2.20703	2.21191	2.21191	1.81641
22.1	2.2168	2.20703	2.21191	2.21191	1.81152
22.105	2.21191	2.20703	2.21191	2.21191	1.79688
22.11	2.21191	2.21191	2.21191	2.21191	1.79688
22.115	2.21191	2.20703	2.20703	2.20703	1.79199
22.12	2.21191	2.21191	2.21191	2.20703	1.77734
22.125	2.20703	2.21191	2.20703	2.20703	1.78223
22.13	2.21191	2.21191	2.20703	2.21191	1.77246
22.135	2.21191	2.2168	2.20703	2.20703	1.7627
22.14	2.2168	2.21191	2.21191	2.21191	1.76758
22.145	2.21191	2.1875	2.20703	2.20703	1.75293
22.15	2.21191	2.17285	2.20703	2.21191	1.77246
22.155	2.21191	2.16797	2.20703	2.19238	1.76758
22.16	2.20703	2.13379	2.20703	2.16309	1.76758
22.165	2.20703	2.12891	2.17285	2.16309	1.79199
22.17	2.20703	2.11914	2.16309	2.14844	1.78223
22.175	2.21191	2.09473	2.16309	2.12402	1.79688
22.18	2.21191	2.09961	2.12891	2.12891	1.80664
22.185	2.2168	2.0752	2.12891	2.10938	1.79688
22.19	2.2168	2.06055	2.11914	2.08984	1.81641
22.195	2.21191	2.06055	2.08496	2.09473	1.81641
22.2	2.1875	2.03613	2.09473	2.06543	1.81641
22.205	2.16797	2.03125	2.0752	2.06055	1.83594
22.21	2.16309	2.02637	2.06055	2.05566	1.83105
22.215	2.13867	2.00195	2.06543	2.03125	1.83594
22.22	2.12891	2.00684	2.03613	2.03613	1.8457
22.225	2.12402	1.9873	2.02637	2.0166	1.8457
22.23	2.09473	1.97266	2.03613	1.99707	1.85059
22.235	2.09473	1.97266	1.99707	2.00684	1.85547
22.24	2.08496	1.95312	2.00195	1.97754	1.85547
22.245	2.05566	1.94824	1.99707	1.97266	1.87012
22.25	2.06055	1.94824	1.96289	1.97266	1.86523
22.255	2.0459	1.91895	1.97754	1.94824	1.87012
22.26	2.02637	1.92383	1.95801	1.95312	1.875
22.265	2.02637	1.91406	1.93848	1.93848	1.87988
22.27	2.00195	1.9043	1.95312	1.91895	1.88477
22.275	1.99707	1.92383	1.91895	1.92871	1.88477
22.28	2.0166	1.91895	1.91406	1.9043	1.88965
22.285	1.99707	1.92383	1.92383	1.89453	1.89453
22.29	2.00684	1.92871	1.88965	1.89941	1.89941
22.295	2.02637	1.92383	1.89941	1.875	1.9043
22.3	2.00195	1.93848	1.88965	1.87988	1.9043
22.305	2.03125	1.93848	1.86523	1.87012	1.90918
22.31	2.02637	1.93848	1.87988	1.85547	1.91406
22.315	2.01172	1.95312	1.86035	1.86035	1.91406
22.32	2.04102	1.94336	1.8457	1.8457	1.91895
22.325	2.02637	1.94824	1.86035	1.83594	1.92383
22.33	2.02637	1.95801	1.83105	1.84082	1.92383
22.335	2.0459	1.95312	1.83105	1.81641	1.92871
22.34	2.02637	1.96289	1.8457	1.81641	1.92871
22.345	2.04102	1.96777	1.83105	1.81641	1.93359
22.35	2.05078	1.96289	1.8457	1.79688	1.93848
22.355	2.03125	1.97266	1.85547	1.80176	1.93848
22.36	2.05566	1.97266	1.85059	1.79199	1.94824
22.365	2.0459	1.97754	1.87012	1.78223	1.95312
22.37	2.04102	1.97754	1.86523	1.80664	1.95312
22.375	2.06055	1.97754	1.86523	1.79199	1.96289
22.38	2.0459	1.98242	1.87988	1.81152	1.96777
22.385	2.05566	1.9873	1.87988	1.82129	1.97266
22.39	2.06543	1.9873	1.88477	1.81152	1.98242
22.395	2.0459	1.99219	1.88965	1.83105	1.9873
22.4	2.06543	1.99219	1.88965	1.83105	1.99219
22.405	2.06543	1.99219	1.89941	1.83105	2.00195
22.41	2.05566	1.99707	1.89941	1.8457	2.00684
22.415	2.07031	2.00195	1.9043	1.84082	2.01172
22.42	2.06543	2.00195	1.90918	1.85059	2.02148
22.425	2.06055	2.00684	1.90918	1.86035	2.02637
22.43	2.0752	2.00684	1.91406	1.85547	2.03613
22.435	2.06543	2.01172	1.91895	1.86523	2.04102
22.44	2.07031	2.01172	1.92383	1.87012	2.0459
22.445	2.0752	2.0166	1.92383	1.87012	2.05566
22.45	2.07031	2.0166	1.92871	1.875	2.07031
22.455	2.08008	2.0166	1.93359	1.87988	2.0752
22.46	2.08008	2.02148	1.93359	1.88477	2.08008
22.465	2.0752	2.02148	1.93848	1.88965	2.09473
22.47	2.08496	2.02148	1.94336	1.88965	2.09961
22.475	2.08008	2.02637	1.94336	1.89453	2.10938
22.48	2.08008	2.03125	1.94824	1.89941	2.11426
22.485	2.08984	2.03613	1.94824	1.9043	2.12891
22.49	2.08984	2.03613	1.94824	1.9043	2.14355
22.495	2.09473	2.0459	1.95312	1.90918	2.14355
22.5	2.09961	2.05078	1.95801	1.91406	2.1582
22.505	2.10449	2.05566	1.95801	1.91895	2.16797
22.51	2.10938	2.06543	1.96289	1.91895	2.17773
22.515	2.11426	2.06543	1.96289	1.92383	2.1875
22.52	2.11914	2.07031	1.96777	1.92383	2.19727
22.525	2.12402	2.08008	1.97266	1.92871	2.20703
22.53	2.12891	2.08496	1.97754	1.92871	2.22168
22.535	2.13867	2.08984	1.97266	1.94336	2.23145
22.54	2.14355	2.09961	1.97754	1.93848	2.23633
22.545	2.14844	2.10938	1.98242	1.94336	2.25586
22.55	2.1582	2.11426	1.99219	1.94336	2.26074
22.555	2.1582	2.11914	1.99219	1.94824	2.27539
22.56	2.17285	2.12891	1.99707	1.94824	2.28516
22.565	2.17773	2.13379	2.00684	1.95312	2.29004
22.57	2.18262	2.14355	2.00684	1.96289	2.30957
22.575	2.19238	2.15332	2.0166	1.96777	2.31445
22.58	2.20703	2.1582	2.02148	1.96777	2.31934
22.585	2.20703	2.17285	2.02637	1.97266	2.34375
22.59	2.22168	2.17773	2.03613	1.98242	2.34375
22.595	2.23145	2.19238	2.04102	1.98242	2.35352
22.6	2.23145	2.19727	2.0459	1.99707	2.37305
22.605	2.24609	2.20215	2.05078	1.99707	2.37305
22.61	2.24609	2.22168	2.05566	2.00195	2.3877
22.615	2.26074	2.22656	2.06543	2.01172	2.40234
22.62	2.27051	2.22656	2.0752	2.0166	2.40234
22.625	2.27539	2.24609	2.08008	2.02148	2.42188
22.63	2.26562	2.25586	2.08984	2.03125	2.42676
22.635	2.27051	2.26562	2.09473	2.03613	2.41699
22.64	2.27051	2.27539	2.10449	2.0459	2.42188
22.645	2.26562	2.28027	2.11426	2.05078	2.42188
22.65	2.26562	2.29492	2.12402	2.06055	2.41699
22.655	2.26562	2.30957	2.12891	2.07031	2.41211
22.66	2.26562	2.31934	2.14355	2.0752	2.41211
22.665	2.26562	2.31445	2.14844	2.08496	2.41211
22.67	2.26562	2.32422	2.1582	2.09473	2.41211
22.675	2.26562	2.31445	2.16797	2.09961	2.40723
22.68	2.26562	2.30957	2.17773	2.11426	2.40234
22.685	2.26074	2.30957	2.19238	2.11914	2.40723
22.69	2.26074	2.31445	2.19238	2.12891	2.40234
22.695	2.26074	2.30957	2.20703	2.13867	2.40234
22.7	2.26074	2.30469	2.22168	2.14355	2.39746
22.705	2.26074	2.30469	2.22656	2.1582	2.39746
22.71	2.26074	2.30957	2.24121	2.16309	2.39746
22.715	2.26074	2.30957	2.25098	2.17285	2.39258
22.72	2.26074	2.30469	2.26074	2.1875	2.39258
22.725	2.26074	2.30469	2.27539	2.19727	2.39258
22.73	2.25586	2.30469	2.28027	2.20215	2.39258
22.735	2.25586	2.30469	2.29492	2.22168	2.3877
22.74	2.25586	2.2998	2.30957	2.22656	2.3877
22.745	2.25586	2.2998	2.31445	2.24121	2.3877
22.75	2.25586	2.2998	2.33398	2.25098	2.38281
22.755	2.25586	2.2998	2.33887	2.25586	2.38281
22.76	2.25586	2.29492	2.34863	2.27539	2.38281
22.765	2.25586	2.2998	2.36816	2.28516	2.37793
22.77	2.25586	2.2998	2.35352	2.29492	2.37793
22.775	2.25586	2.29492	2.36328	2.30957	2.37793
22.78	2.25586	2.29492	2.36328	2.31445	2.37305
22.785	2.25586	2.29492	2.35352	2.3291	2.37305
22.79	2.25098	2.29492	2.34863	2.34375	2.37305
22.795	2.25098	2.29004	2.35352	2.34863	2.37305
22.8	2.25098	2.29004	2.35352	2.36328	2.37305
22.805	2.25098	2.29492	2.34863	2.37305	2.37305
22.81	2.25586	2.29004	2.34863	2.37793	2.36816
22.815	2.25098	2.29004	2.35352	2.39746	2.36816
22.82	2.25098	2.29004	2.34863	2.39746	2.36816
22.825	2.25098	2.29004	2.34375	2.39746	2.36328
22.83	2.25098	2.29004	2.34375	2.3877	2.3584
22.835	2.25098	2.28516	2.34375	2.38281	2.3584
22.84	2.24609	2.28516	2.34375	2.3877	2.3584
22.845	2.25098	2.29004	2.33887	2.3877	2.3584
22.85	2.25098	2.28516	2.33887	2.38281	2.3584
22.855	2.24609	2.28516	2.33887	2.38281	2.3584
22.86	2.24609	2.28516	2.33887	2.38281	2.3584
22.865	2.25098	2.28516	2.33398	2.38281	2.35352
22.87	2.24609	2.28516	2.33887	2.37793	2.35352
22.875	2.24609	2.28027	2.33398	2.37305	2.35352
22.88	2.24609	2.28027	2.33398	2.37305	2.34863
22.885	2.25098	2.28516	2.33398	2.37305	2.34863
22.89	2.24609	2.28027	2.33398	2.37305	2.34863
22.895	2.24609	2.28027	2.3291	2.37305	2.34863
22.9	2.24609	2.28027	2.3291	2.37305	2.34863
22.905	2.25098	2.28027	2.32422	2.36816	2.34863
22.91	2.24609	2.28027	2.3291	2.36328	2.34863
22.915	2.24609	2.28027	2.3291	2.36328	2.34375
22.92	2.24121	2.28027	2.32422	2.36328	2.34375
22.925	2.24609	2.27539	2.32422	2.36328	2.34375
22.93	2.24609	2.28027	2.3291	2.36328	2.33887
22.935	2.24121	2.27539	2.32422	2.3584	2.33887
22.94	2.24121	2.27539	2.31934	2.36328	2.33887
22.945	2.24609	2.27539	2.32422	2.3584	2.34375
22.95	2.24609	2.27539	2.31934	2.35352	2.33887
22.955	2.24609	2.27539	2.31934	2.35352	2.33887
22.96	2.24121	2.27051	2.31934	2.3584	2.33887
22.965	2.24121	2.27539	2.31445	2.35352	2.33887
22.97	2.24121	2.27539	2.31934	2.35352	2.33398
22.975	2.23633	2.27539	2.31934	2.35352	2.33398
22.98	2.24121	2.27051	2.31445	2.35352	2.33398
22.985	2.24121	2.27051	2.31445	2.34863	2.3291
22.99	2.24121	2.27051	2.31445	2.34863	2.3291
22.995	2.24121	2.27051	2.31445	2.34863	2.3291
23	2.24121	2.27051	2.31445	2.34375	2.3291
23.005	2.24121	2.26562	2.30957	2.34375	2.3291
23.01	2.23633	2.27051	2.31445	2.34375	2.3291
23.015	2.24121	2.27051	2.30957	2.34375	2.3291
23.02	2.23633	2.26562	2.30957	2.34375	2.3291
23.025	2.23633	2.26562	2.30957	2.34375	2.32422
23.03	2.23633	2.27051	2.30957	2.34375	2.32422
23.035	2.23633	2.26562	2.30957	2.33887	2.32422
23.04	2.24121	2.27051	2.30469	2.33887	2.31934
23.045	2.24121	2.27051	2.30469	2.33887	2.31934
23.05	2.23633	2.26562	2.30469	2.33398	2.31934
23.055	2.23633	2.26562	2.30469	2.33398	2.31934
23.06	2.23633	2.26562	2.30469	2.33398	2.31934
23.065	2.23633	2.26562	2.30469	2.33398	2.31934
23.07	2.23633	2.26562	2.2998	2.33398	2.31934
23.075	2.23633	2.26562	2.30469	2.33398	2.31934
23.08	2.23633	2.26074	2.2998	2.33398	2.31445
23.085	2.23633	2.26074	2.2998	2.3291	2.31445
23.09	2.23145	2.26562	2.2998	2.33398	2.31445
23.095	2.23633	2.26562	2.29492	2.32422	2.31445
23.1	2.24121	2.26562	2.29492	2.32422	2.31445
23.105	2.23633	2.26074	2.29492	2.32422	2.30957
23.11	2.23633	2.26562	2.29492	2.32422	2.31445
23.115	2.23633	2.26074	2.29492	2.32422	2.31445
23.12	2.23633	2.26074	2.29492	2.3291	2.30957
23.125	2.23145	2.26074	2.29492	2.32422	2.30957
23.13	2.23145	2.26074	2.2998	2.32422	2.30957
23.135	2.23145	2.26074	2.29492	2.32422	2.30957
23.14	2.23145	2.25586	2.29492	2.31934	2.30469
23.145	2.23633	2.26074	2.29004	2.31934	2.30469
23.15	2.23145	2.26074	2.29004	2.31934	2.30469
23.155	2.23633	2.26074	2.29004	2.31445	2.30469
23.16	2.23633	2.26074	2.29004	2.31934	2.30469
23.165	2.23145	2.25586	2.29004	2.31934	2.30469
23.17	2.23145	2.25586	2.29004	2.31445	2.30469
23.175	2.23145	2.25586	2.29004	2.31445	2.30469
23.18	2.23145	2.25586	2.29004	2.31445	2.30469
23.185	2.23145	2.25586	2.29004	2.31445	2.2998
23.19	2.23145	2.25586	2.29004	2.31445	2.2998
23.195	2.23145	2.25586	2.28516	2.31445	2.29492
23.2	2.23145	2.25586	2.28516	2.31445	2.29492
23.205	2.23145	2.25586	2.28516	2.31445	2.2998
23.21	2.23145	2.25586	2.28027	2.30957	2.2998
23.215	2.23145	2.25586	2.28516	2.30469	2.29492
23.22	2.23145	2.25098	2.28516	2.30469	2.2998
23.225	2.23145	2.25098	2.28516	2.30957	2.29492
23.23	2.22656	2.25098	2.28516	2.30957	2.29492
23.235	2.22656	2.25586	2.28516	2.30957	2.29492
23.24	2.23145	2.25586	2.28516	2.30469	2.29492
23.245	2.23145	2.25098	2.28027	2.30957	2.29004
23.25	2.23145	2.25098	2.28027	2.30469	2.29004
23.255	2.23145	2.25586	2.28027	2.2998	2.29492
23.26	2.22656	2.25586	2.27539	2.2998	2.29492
23.265	2.23145	2.25098	2.28027	2.2998	2.29004
23.27	2.22656	2.25098	2.28027	2.2998	2.29004
23.275	2.22656	2.25098	2.28027	2.2998	2.29004
23.28	2.23145	2.24609	2.28027	2.2998	2.29004
23.285	2.22656	2.25098	2.28027	2.2998	2.28516
23.29	2.22656	2.24609	2.28027	2.30469	2.29004
23.295	2.23145	2.24609	2.27539	2.2998	2.28516
23.3	2.22656	2.25098	2.27539	2.2998	2.29004
23.305	2.23145	2.25586	2.27539	2.29492	2.28516
23.31	2.22656	2.25098	2.27539	2.2998	2.28516
23.315	2.22656	2.25098	2.27539	2.29492	2.28516
23.32	2.22656	2.24609	2.27051	2.29492	2.28516
23.325	2.22656	2.24609	2.27539	2.29492	2.28027
23.33	2.22168	2.24609	2.27539	2.29492	2.28027
23.335	2.22168	2.24609	2.27539	2.29492	2.28516
23.34	2.22656	2.24609	2.27539	2.29492	2.28516
23.345	2.22656	2.24609	2.27539	2.29492	2.28027
23.35	2.22656	2.24609	2.27051	2.29492	2.28027
23.355	2.22656	2.24609	2.27051	2.29004	2.28027
23.36	2.22656	2.25098	2.26562	2.29004	2.28027
23.365	2.22656	2.25098	2.27051	2.29004	2.28027
23.37	2.22656	2.24609	2.26562	2.29004	2.28027
23.375	2.22168	2.24121	2.26562	2.28516	2.28027
23.38	2.22168	2.24121	2.27051	2.28516	2.27539
23.385	2.22168	2.24121	2.27051	2.29004	2.28027
23.39	2.22656	2.24121	2.27051	2.29004	2.27539
23.395	2.22168	2.24121	2.27051	2.29004	2.27539
23.4	2.22656	2.24609	2.27051	2.29004	2.27539
23.405	2.23145	2.24609	2.27051	2.29004	2.27539
23.41	2.22656	2.24609	2.26562	2.29004	2.27539
23.415	2.22168	2.24609	2.26562	2.28516	2.27539
23.42	2.22656	2.24121	2.26074	2.28027	2.27539
23.425	2.22168	2.24121	2.26074	2.28027	2.27539
23.43	2.22168	2.24121	2.26562	2.28027	2.27539
23.435	2.22168	2.24121	2.26562	2.28027	2.27051
23.44	2.22656	2.23633	2.26562	2.28516	2.27051
23.445	2.22656	2.24121	2.26562	2.28516	2.27051
23.45	2.22168	2.24121	2.26562	2.28516	2.27051
23.455	2.22168	2.24121	2.26562	2.28516	2.27051
23.46	2.22656	2.24121	2.26074	2.28027	2.27051
23.465	2.22168	2.24121	2.25586	2.27539	2.27051
23.47	2.22168	2.24121	2.26074	2.28027	2.27051
23.475	2.22168	2.24121	2.26074	2.27539	2.27051
23.48	2.22168	2.23633	2.26074	2.27539	2.27051
23.485	2.22168	2.23633	2.26074	2.27539	2.26562
23.49	2.22168	2.23633	2.26562	2.28027	2.27051
23.495	2.22168	2.23633	2.26562	2.28027	2.27051
23.5	2.22168	2.23633	2.26074	2.27539	2.26562
23.505	2.22168	2.24121	2.26074	2.27539	2.26562
23.51	2.22168	2.24121	2.26074	2.27539	2.26562
23.515	2.22656	2.24121	2.25586	2.27539	2.26562
23.52	2.22168	2.24121	2.25586	2.27051	2.26074
23.525	2.22168	2.23633	2.25586	2.27051	2.26562
23.53	2.2168	2.23633	2.26074	2.27539	2.26562
23.535	2.2168	2.23145	2.25586	2.27051	2.26562
23.54	2.22168	2.23633	2.25586	2.27051	2.26562
23.545	2.22168	2.23145	2.26074	2.27539	2.26074
23.55	2.22168	2.23633	2.25586	2.27051	2.26074
23.555	2.22656	2.23633	2.25586	2.27051	2.26562
23.56	2.22168	2.24121	2.25586	2.27051	2.26074
23.565	2.22168	2.24121	2.25586	2.27051	2.26074
23.57	2.2168	2.23633	2.25098	2.27051	2.26074
23.575	2.22168	2.23633	2.25098	2.26562	2.26074
23.58	2.2168	2.23633	2.25098	2.26562	2.26074
23.585	2.2168	2.23145	2.25098	2.27051	2.26074
23.59	2.2168	2.23145	2.25098	2.26562	2.26074
23.595	2.2168	2.23145	2.25586	2.26562	2.25586
23.6	2.22168	2.23633	2.25586	2.27051	2.26074
23.605	2.22656	2.23633	2.25586	2.27051	2.26074
23.61	2.2168	2.23633	2.25098	2.27051	2.26074
23.615	2.2168	2.23633	2.25098	2.26562	2.26074
23.62	2.22168	2.23145	2.25098	2.26562	2.26074
23.625	2.2168	2.23145	2.24609	2.26562	2.25586
23.63	2.2168	2.23145	2.24609	2.26074	2.25098
23.635	2.2168	2.23145	2.25098	2.26562	2.25586
23.64	2.22168	2.23145	2.25586	2.26562	2.26074
23.645	2.2168	2.23145	2.25586	2.26074	2.25586
23.65	2.2168	2.23145	2.25098	2.26562	2.25586
23.655	2.2168	2.23145	2.25098	2.26562	2.25586
23.66	2.22168	2.23145	2.24609	2.26562	2.25586
23.665	2.2168	2.23633	2.24121	2.26562	2.25586
23.67	2.2168	2.23633	2.24609	2.26074	2.25098
23.675	2.2168	2.23145	2.24609	2.26074	2.25098
23.68	2.2168	2.23145	2.24609	2.26074	2.25586
23.685	2.2168	2.23145	2.24609	2.26074	2.25098
23.69	2.2168	2.22656	2.24609	2.26074	2.25586
23.695	2.2168	2.22656	2.25098	2.26074	2.25586
23.7	2.22168	2.22656	2.24609	2.26074	2.25098
23.705	2.2168	2.23145	2.24609	2.26074	2.25098
23.71	2.2168	2.23145	2.24609	2.26074	2.24609
23.715	2.2168	2.23145	2.24609	2.26074	2.25098
23.72	2.2168	2.23145	2.24121	2.25586	2.25098
23.725	2.21191	2.23145	2.24121	2.25586	2.25098
23.73	2.2168	2.23145	2.24121	2.26074	2.25098
23.735	2.21191	2.22656	2.24121	2.25586	2.25098
23.74	2.2168	2.22656	2.24609	2.25586	2.25098
23.745	2.2168	2.22656	2.24121	2.25586	2.25098
23.75	2.2168	2.22656	2.24609	2.26074	2.24609
23.755	2.2168	2.23145	2.24609	2.25586	2.24609
23.76	2.2168	2.23145	2.24609	2.25586	2.24609
23.765	2.2168	2.23145	2.24121	2.25586	2.24609
23.77	2.2168	2.23145	2.24121	2.25586	2.24609
23.775	2.21191	2.23145	2.23633	2.25586	2.25098
23.78	2.21191	2.22656	2.23633	2.25098	2.25098
23.785	2.2168	2.22168	2.23633	2.25098	2.24609
23.79	2.22168	2.22168	2.24121	2.25098	2.24121
23.795	2.2168	2.22168	2.24121	2.25586	2.24609
23.8	2.2168	2.22168	2.24609	2.25586	2.24609
23.805	2.2168	2.22656	2.24121	2.25586	2.24609
23.81	2.2168	2.22656	2.24121	2.25098	2.24121
23.815	2.21191	2.23145	2.24609	2.25586	2.24609
23.82	2.21191	2.22656	2.24121	2.25098	2.24609
23.825	2.21191	2.22656	2.23633	2.24609	2.24609
23.83	2.21191	2.22656	2.23145	2.24609	2.24121
23.835	2.21191	2.22168	2.23633	2.25098	2.24121
23.84	2.2168	2.22168	2.23633	2.25098	2.24609
23.845	2.2168	2.22168	2.24121	2.25098	2.24121
23.85	2.2168	2.22656	2.24121	2.25098	2.24121
23.855	2.21191	2.22656	2.24121	2.25098	2.24121
23.86	2.21191	2.22656	2.24121	2.25098	2.24121
23.865	2.21191	2.22656	2.23633	2.24609	2.24121
23.87	2.21191	2.22656	2.23633	2.24609	2.24121
23.875	2.21191	2.22656	2.23633	2.24609	2.24121
23.88	2.21191	2.22656	2.23145	2.24609	2.23633
23.885	2.21191	2.22168	2.23145	2.24609	2.23633
23.89	2.21191	2.22168	2.23633	2.25098	2.23633
23.895	2.2168	2.22168	2.24121	2.24609	2.24121
23.9	2.2168	2.22168	2.23633	2.24609	2.24121
23.905	2.21191	2.22168	2.23633	2.24609	2.24121
23.91	2.2168	2.22168	2.23633	2.24609	2.24121
23.915	2.2168	2.22656	2.23633	2.24609	2.23633
23.92	2.21191	2.22656	2.23145	2.24609	2.23633
23.925	2.21191	2.23145	2.23145	2.25098	2.23633
23.93	2.21191	2.22656	2.23145	2.24609	2.23633
23.935	2.21191	2.22168	2.23145	2.24609	2.23633
23.94	2.21191	2.22168	2.23145	2.24121	2.24121
23.945	2.21191	2.2168	2.23633	2.24609	2.23633
23.95	2.21191	2.22168	2.23145	2.24609	2.23633
23.955	2.21191	2.22168	2.23633	2.24121	2.24121
23.96	2.21191	2.22168	2.23633	2.24121	2.24121
23.965	2.21191	2.22168	2.23633	2.24609	2.23633
23.97	2.21191	2.22656	2.23633	2.24609	2.23145
23.975	2.21191	2.22656	2.23145	2.24121	2.23633
23.98	2.20703	2.22168	2.23145	2.24121	2.23633
23.985	2.21191	2.22168	2.22656	2.24121	2.23633
23.99	2.21191	2.22168	2.23145	2.23633	2.23633
23.995	2.21191	2.2168	2.23145	2.24121	2.23633
24	2.2168	2.2168	2.23145	2.24121	2.23633
24.005	2.21191	2.2168	2.23145	2.24121	2.23145
24.01	2.21191	2.22168	2.23145	2.24121	2.23145
24.015	2.21191	2.22168	2.23145	2.24121	2.23145
24.02	2.21191	2.22168	2.23145	2.24121	2.23145
24.025	2.20703	2.22168	2.22656	2.23633	2.23145
24.03	2.20703	2.22168	2.23145	2.23633	2.23145
24.035	2.20703	2.22168	2.22656	2.24121	2.23633
24.04	2.21191	2.2168	2.22656	2.23633	2.23145
24.045	2.21191	2.2168	2.23145	2.23633	2.23145
24.05	2.21191	2.2168	2.23145	2.24121	2.23145
24.055	2.21191	2.2168	2.23145	2.24121	2.23145
24.06	2.21191	2.2168	2.23145	2.24121	2.23145
24.065	2.21191	2.22168	2.23145	2.23633	2.23145
24.07	2.20703	2.2168	2.23145	2.23633	2.23633
24.075	2.20703	2.22168	2.22656	2.23633	2.23145
24.08	2.21191	2.22168	2.22656	2.23633	2.23145
24.085	2.20703	2.22168	2.22656	2.23633	2.23145
24.09	2.20703	2.2168	2.22656	2.23633	2.23145
24.095	2.2168	2.2168	2.22656	2.24121	2.23145
24.1	2.21191	2.2168	2.23145	2.24121	2.23145
24.105	2.20703	2.2168	2.22656	2.23633	2.23145
24.11	2.20703	2.2168	2.23145	2.24121	2.23145
24.115	2.21191	2.2168	2.23145	2.23633	2.23145
24.12	2.21191	2.22168	2.23145	2.23633	2.23145
24.125	2.20703	2.2168	2.22656	2.23145	2.22656
24.13	2.20703	2.22168	2.22656	2.23633	2.23145
24.135	2.21191	2.2168	2.22168	2.23633	2.22656
24.14	2.20703	2.22168	2.22168	2.23633	2.22656
24.145	2.20703	2.2168	2.22168	2.23633	2.23145
24.15	2.21191	2.2168	2.22656	2.23633	2.23145
24.155	2.20703	2.2168	2.22656	2.23145	2.22656
24.16	2.21191	2.21191	2.22656	2.23633	2.23145
24.165	2.21191	2.21191	2.22656	2.23145	2.23145
24.17	2.21191	2.2168	2.22656	2.23145	2.22656
24.175	2.20703	2.2168	2.22656	2.23145	2.22656
24.18	2.20703	2.2168	2.22168	2.23633	2.22656
24.185	2.20703	2.2168	2.22168	2.23145	2.22656
24.19	2.20703	2.2168	2.22168	2.23145	2.22656
24.195	2.20703	2.2168	2.22168	2.23145	2.22656
24.2	2.21191	2.21191	2.22656	2.23633	2.22656
24.205	2.21191	2.21191	2.22168	2.23145	2.23145
24.21	2.21191	2.21191	2.22656	2.23145	2.22656
24.215	2.21191	2.2168	2.22656	2.23145	2.22656
24.22	2.21191	2.2168	2.22656	2.23145	2.22656
24.225	2.21191	2.2168	2.22168	2.23145	2.22656
24.23	2.20703	2.2168	2.22168	2.23145	2.22656
24.235	2.20703	2.2168	2.22168	2.23145	2.22656
24.24	2.20703	2.2168	2.22168	2.23145	2.22656
24.245	2.20703	2.2168	2.22168	2.22656	2.22656
24.25	2.20703	2.21191	2.22168	2.23145	2.22656
24.255	2.20703	2.2168	2.22168	2.23145	2.22168
24.26	2.21191	2.21191	2.22656	2.23145	2.22656
24.265	2.21191	2.2168	2.22656	2.23145	2.22168
24.27	2.21191	2.2168	2.22168	2.23145	2.22656
24.275	2.20703	2.2168	2.22168	2.23145	2.22656
24.28	2.20703	2.2168	2.22168	2.22656	2.22656
24.285	2.20703	2.2168	2.22168	2.22656	2.22656
24.29	2.21191	2.2168	2.22168	2.22656	2.22168
24.295	2.20703	2.2168	2.22168	2.22656	2.22168
24.3	2.20703	2.21191	2.22168	2.22656	2.22656
24.305	2.20703	2.21191	2.22168	2.22656	2.22168
24.31	2.21191	2.21191	2.22168	2.23145	2.22168
24.315	2.20703	2.2168	2.22168	2.22656	2.22168
24.32	2.20703	2.21191	2.22168	2.23145	2.22168
24.325	2.20703	2.21191	2.22168	2.22656	2.22168
24.33	2.21191	2.21191	2.22168	2.22656	2.22168
24.335	2.20703	2.2168	2.22168	2.22656	2.22168
24.34	2.20703	2.2168	2.2168	2.22656	2.22168
24.345	2.20703	2.21191	2.2168	2.22656	2.22168
24.35	2.21191	2.21191	2.2168	2.23145	2.22168
24.355	2.20703	2.21191	2.22168	2.22656	2.22168
24.36	2.20703	2.21191	2.22168	2.22656	2.22168
24.365	2.21191	2.21191	2.22168	2.22656	2.22168
24.37	2.20703	2.21191	2.22168	2.22656	2.22168
24.375	2.20703	2.21191	2.22168	2.22656	2.22168
24.38	2.20703	2.21191	2.2168	2.22656	2.2168
24.385	2.20703	2.21191	2.2168	2.22168	2.22168
24.39	2.20703	2.21191	2.2168	2.22656	2.22168
24.395	2.20703	2.21191	2.2168	2.22656	2.22168
24.4	2.20703	2.21191	2.2168	2.22656	2.2168
24.405	2.20703	2.21191	2.22168	2.22656	2.22168
24.41	2.20703	2.21191	2.2168	2.22656	2.22168
24.415	2.20703	2.21191	2.22168	2.22168	2.22168
24.42	2.21191	2.21191	2.22168	2.22656	2.22168
24.425	2.20703	2.2168	2.22168	2.22168	2.2168
24.43	2.21191	2.2168	2.2168	2.22168	2.2168
24.435	2.21191	2.21191	2.2168	2.22656	2.22168
24.44	2.21191	2.21191	2.2168	2.22168	2.2168
24.445	2.21191	2.21191	2.2168	2.22168	2.2168
24.45	2.21191	2.20703	2.2168	2.22168	2.2168
24.455	2.21191	2.21191	2.2168	2.22168	2.22168
24.46	2.21191	2.21191	2.2168	2.22168	2.2168
24.465	2.21191	2.21191	2.2168	2.22168	2.2168
24.47	2.2168	2.21191	2.22168	2.22656	2.2168
24.475	2.2168	2.21191	2.2168	2.22168	2.22168
24.48	2.21191	2.21191	2.2168	2.22168	2.2168
24.485	2.21191	2.21191	2.2168	2.22168	2.2168
24.49	2.21191	2.21191	2.2168	2.22656	2.22168
24.495	2.20703	2.21191	2.21191	2.22168	2.2168
24.5	2.20703	2.21191	2.2168	2.22168	2.2168
24.505	2.20703	2.21191	2.2168	2.22168	2.2168
24.51	2.20703	2.21191	2.2168	2.22656	2.2168
24.515	2.20703	2.21191	2.2168	2.22168	2.2168
24.52	2.20703	2.21191	2.2168	2.22168	2.2168
24.525	2.20703	2.21191	2.2168	2.22168	2.2168
24.53	2.20703	2.21191	2.2168	2.22168	2.2168
24.535	2.20703	2.21191	2.21191	2.2168	2.22168
24.54	2.20703	2.21191	2.2168	2.2168	2.2168
24.545	2.20703	2.21191	2.21191	2.22168	2.2168
24.55	2.20703	2.20703	2.2168	2.22168	2.2168
24.555	2.21191	2.20703	2.2168	2.22168	2.2168
24.56	2.21191	2.20703	2.2168	2.2168	2.2168
24.565	2.21191	2.21191	2.2168	2.22168	2.21191
24.57	2.21191	2.21191	2.2168	2.22168	2.2168
24.575	2.21191	2.21191	2.2168	2.22168	2.2168
24.58	2.21191	2.21191	2.21191	2.2168	2.2168
24.585	2.21191	2.21191	2.21191	2.22168	2.2168
24.59	2.2168	2.21191	2.21191	2.22168	2.2168
24.595	2.21191	2.20703	2.2168	2.22168	2.2168
24.6	2.21191	2.20703	2.21191	2.2168	2.2168
24.605	2.21191	2.21191	2.2168	2.2168	2.21191
24.61	2.20703	2.20703	2.2168	2.2168	2.21191
24.615	2.20703	2.20703	2.2168	2.22168	2.2168
24.62	2.20703	2.21191	2.2168	2.22168	2.2168
24.625	2.20703	2.21191	2.2168	2.22168	2.2168
24.63	2.21191	2.20703	2.21191	2.2168	2.2168
24.635	2.20703	2.20703	2.21191	2.22168	2.2168
24.64	2.20703	2.21191	2.21191	2.2168	2.21191
24.645	2.20703	2.20703	2.21191	2.2168	2.21191
24.65	2.20703	2.20703	2.21191	2.2168	2.21191
24.655	2.20703	2.21191	2.21191	2.2168	2.21191
24.66	2.20703	2.21191	2.2168	2.2168	2.21191
24.665	2.20703	2.20703	2.2168	2.2168	2.2168
24.67	2.20703	2.20703	2.21191	2.2168	2.2168
24.675	2.20703	2.21191	2.21191	2.2168	2.21191
24.68	2.21191	2.21191	2.2168	2.2168	2.21191
24.685	2.21191	2.21191	2.21191	2.2168	2.21191
24.69	2.21191	2.21191	2.20703	2.2168	2.21191
24.695	2.21191	2.21191	2.21191	2.2168	2.21191
24.7	2.21191	2.20703	2.21191	2.2168	2.21191
24.705	2.21191	2.20703	2.2168	2.2168	2.2168
24.71	2.21191	2.20703	2.21191	2.2168	2.21191
24.715	2.21191	2.20703	2.21191	2.2168	2.21191
24.72	2.21191	2.20703	2.21191	2.2168	2.21191
24.725	2.21191	2.20703	2.21191	2.2168	2.21191
24.73	2.21191	2.21191	2.20703	2.2168	2.21191
24.735	2.2168	2.21191	2.21191	2.2168	2.21191
24.74	2.2168	2.20703	2.21191	2.21191	2.21191
24.745	2.2168	2.20703	2.21191	2.21191	2.2168
24.75	2.21191	2.20703	2.21191	2.2168	2.21191
24.755	2.21191	2.20703	2.21191	2.2168	2.2168
24.76	2.20703	2.20703	2.21191	2.2168	2.21191
24.765	2.20703	2.20703	2.21191	2.2168	2.21191
24.77	2.20703	2.21191	2.21191	2.2168	2.21191
24.775	2.20703	2.20703	2.21191	2.2168	2.2168
24.78	2.20703	2.20703	2.21191	2.2168	2.21191
24.785	2.20703	2.20703	2.21191	2.21191	2.21191
24.79	2.20703	2.20703	2.21191	2.2168	2.21191
24.795	2.21191	2.20703	2.21191	2.21191	2.21191
24.8	2.21191	2.20703	2.20703	2.2168	2.20703
24.805	2.20703	2.20703	2.21191	2.2168	2.21191
24.81	2.21191	2.20703	2.21191	2.2168	2.21191
24.815	2.20703	2.20703	2.21191	2.2168	2.21191
24.82	2.21191	2.21191	2.21191	2.21191	2.21191
24.825	2.21191	2.20703	2.21191	2.2168	2.21191
24.83	2.2168	2.20703	2.21191	2.21191	2.21191
24.835	2.21191	2.20703	2.20703	2.2168	2.21191
24.84	2.21191	2.20703	2.20703	2.21191	2.20703
24.845	2.21191	2.20703	2.20703	2.2168	2.20703
24.85	2.21191	2.20703	2.21191	2.21191	2.20703
24.855	2.21191	2.20703	2.20703	2.21191	2.21191
24.86	2.21191	2.20703	2.20703	2.21191	2.21191
24.865	2.2168	2.20703	2.21191	2.2168	2.21191
24.87	2.2168	2.20215	2.20703	2.21191	2.21191
24.875	2.21191	2.20703	2.20703	2.21191	2.20703
24.88	2.21191	2.20703	2.21191	2.21191	2.20703
24.885	2.21191	2.20703	2.21191	2.2168	2.20703
24.89	2.2168	2.20703	2.20703	2.21191	2.20703
24.895	2.21191	2.20703	2.20703	2.21191	2.20703
24.9	2.21191	2.20703	2.21191	2.21191	2.20703
24.905	2.2168	2.20215	2.20703	2.21191	2.21191
24.91	2.21191	2.20703	2.20703	2.21191	2.20703
24.915	2.21191	2.21191	2.21191	2.20703	2.21191
24.92	2.21191	2.20703	2.21191	2.21191	2.21191
24.925	2.21191	2.21191	2.20703	2.2168	2.20703
24.93	2.20703	2.21191	2.20703	2.21191	2.20703
24.935	2.20703	2.21191	2.20703	2.21191	2.20703
24.94	2.21191	2.21191	2.20703	2.21191	2.20703
24.945	2.20703	2.21191	2.20703	2.20703	2.20703
24.95	2.20703	2.21191	2.20703	2.20703	2.20703
24.955	2.20215	2.21191	2.20703	2.21191	2.21191
24.96	2.20703	2.21191	2.20703	2.21191	2.20703
24.965	2.20703	2.2168	2.20703	2.21191	2.20703
24.97	2.20703	2.21191	2.21191	2.21191	2.20703
24.975	2.20703	2.21191	2.20703	2.21191	2.20215
24.98	2.21191	2.21191	2.20703	2.21191	2.20703
24.985	2.21191	2.21191	2.20703	2.21191	2.20703
24.99	2.21191	2.20215	2.21191	2.21191	2.20703
24.995	2.21191	2.20703	2.20703	2.21191	2.20703
25	2.21191	2.20703	2.20703	2.21191	2.20703
25.005	2.21191	2.20703	2.21191	2.21191	2.20703
25.01	2.21191	2.21191	2.20703	2.21191	2.20703
25.015	2.21191	2.21191	2.20703	2.21191	2.20703
25.02	2.2168	2.21191	2.20215	2.21191	2.20703
25.025	2.2168	2.20703	2.20703	2.21191	2.20703
25.03	2.2168	2.20703	2.21191	2.21191	2.20703
25.035	2.21191	2.21191	2.20703	2.21191	2.20703
25.04	2.21191	2.21191	2.20703	2.21191	2.20703
25.045	2.21191	2.21191	2.21191	2.21191	2.21191
25.05	2.21191	2.21191	2.20703	2.21191	2.20703
25.055	2.21191	2.2168	2.20703	2.21191	2.20703
25.06	2.21191	2.2168	2.20703	2.21191	2.20703
25.065	2.2168	2.21191	2.20703	2.20703	2.21191
25.07	2.2168	2.21191	2.21191	2.20703	2.20703
25.075	2.21191	2.21191	2.21191	2.20703	2.20703
25.08	2.20703	2.21191	2.21191	2.21191	2.20703
25.085	2.21191	2.21191	2.2168	2.21191	2.20703
25.09	2.21191	2.21191	2.21191	2.21191	2.20703
25.095	2.21191	2.21191	2.21191	2.21191	2.20703
25.1	2.21191	2.20703	2.21191	2.21191	2.20703
25.105	2.2168	2.21191	2.21191	2.20703	2.21191
25.11	2.21191	2.2168	2.21191	2.20703	2.20703
25.115	2.21191	2.20703	2.21191	2.20703	2.20703
25.12	2.2168	2.20703	2.21191	2.20703	2.20703
25.125	2.21191	2.21191	2.21191	2.20703	2.20703
25.13	2.21191	2.20703	2.20703	2.21191	2.20703
25.135	2.2168	2.20215	2.20703	2.21191	2.21191
25.14	2.21191	2.20215	2.20703	2.21191	2.20703
25.145	2.21191	2.20703	2.20215	2.20703	2.20703
25.15	2.21191	2.20703	2.20703	2.20703	2.20703
25.155	2.2168	2.21191	2.20703	2.20703	2.1875
25.16	2.2168	2.21191	2.20703	2.20703	2.19238
25.165	2.21191	2.21191	2.20703	2.20703	2.14844
25.17	2.21191	2.21191	2.20703	2.21191	2.13867
25.175	2.21191	2.21191	2.20703	2.21191	2.15332
25.18	2.21191	2.21191	2.20215	2.20703	2.10449
25.185	2.21191	2.2168	2.20703	2.21191	2.11426
25.19	2.21191	2.21191	2.20703	2.21191	2.10938
25.195	2.21191	2.21191	2.20703	2.20703	2.07031
25.2	2.21191	2.21191	2.20215	2.20703	2.08984
25.205	2.2168	2.2168	2.20703	2.20703	2.06055
25.21	2.2168	2.2168	2.21191	2.21191	2.04102
25.215	2.21191	2.2168	2.20703	2.20703	2.06055
25.22	2.20703	2.21191	2.20703	2.20703	2.02148
25.225	2.21191	2.20703	2.21191	2.21191	2.0166
25.23	2.21191	2.20703	2.21191	2.21191	2.02637
25.235	2.2168	2.20703	2.21191	2.20703	1.98242
25.24	2.21191	2.20703	2.2168	2.21191	1.99707
25.245	2.2168	2.20703	2.2168	2.20703	1.9873
25.25	2.2168	2.20703	2.21191	2.21191	1.95312
25.255	2.21191	2.20703	2.21191	2.21191	1.97754
25.26	2.21191	2.21191	2.21191	2.20703	1.94824
25.265	2.21191	2.20703	2.21191	2.20703	1.93359
25.27	2.21191	2.20703	2.20703	2.20703	1.95312
25.275	2.21191	2.21191	2.21191	2.20703	1.90918
25.28	2.2168	2.21191	2.21191	2.20703	1.91895
25.285	2.2168	2.21191	2.21191	2.20703	1.91406
25.29	2.21191	2.21191	2.20703	2.20703	1.87988
25.295	2.21191	2.2168	2.20703	2.20703	1.9043
25.3	2.21191	2.21191	2.20703	2.20703	1.88477
25.305	2.21191	2.21191	2.20703	2.20703	1.86035
25.31	2.20703	2.2168	2.21191	2.20703	1.88477
25.315	2.20703	2.21191	2.20703	2.20703	1.85059
25.32	2.20703	2.21191	2.20703	2.20703	1.85059
25.325	2.20703	2.2168	2.20703	2.20703	1.85547
25.33	2.20703	2.21191	2.20703	2.20703	1.82129
25.335	2.21191	2.21191	2.20703	2.20703	1.84082
25.34	2.20703	2.21191	2.20703	2.21191	1.82617
25.345	2.20703	2.21191	2.20703	2.20703	1.80664
25.35	2.20703	2.20703	2.21191	2.21191	1.82129
25.355	2.21191	2.20703	2.21191	2.21191	1.79688
25.36	2.21191	2.21191	2.21191	2.20703	1.79688
25.365	2.21191	2.21191	2.21191	2.20703	1.80664
25.37	2.21191	2.20703	2.2168	2.20703	1.77246
25.375	2.21191	2.20703	2.21191	2.20703	1.78223
25.38	2.21191	2.20703	2.21191	2.20703	1.78223
25.385	2.21191	2.20703	2.2168	2.20703	1.75781
25.39	2.21191	2.20703	2.2168	2.21191	1.77246
25.395	2.2168	2.20703	2.21191	2.20703	1.75781
25.4	2.21191	2.19238	2.21191	2.20703	1.74316
25.405	2.21191	2.18262	2.21191	2.20703	1.78223
25.41	2.21191	2.16309	2.20703	2.16309	1.7627
25.415	2.21191	2.14844	2.21191	2.1582	1.77246
25.42	2.20703	2.13867	2.21191	2.15332	1.79688
25.425	2.20703	2.11914	2.17773	2.12402	1.77246
25.43	2.21191	2.10938	2.16309	2.12891	1.80176
25.435	2.21191	2.09961	2.16309	2.10938	1.80176
25.44	2.21191	2.08008	2.13867	2.08496	1.79199
25.445	2.2168	2.0752	2.12891	2.09961	1.82129
25.45	2.2168	2.06055	2.11914	2.06543	1.81152
25.455	2.18262	2.0459	2.08984	2.05566	1.81641
25.46	2.17285	2.04102	2.09473	2.06055	1.83594
25.465	2.16309	2.02637	2.08008	2.02637	1.82129
25.47	2.13867	2.01172	2.05566	2.03613	1.83594
25.475	2.12402	2.01172	2.06543	2.02148	1.8457
25.48	2.11914	1.9873	2.03613	1.99707	1.83594
25.485	2.09961	1.98242	2.02637	2.00684	1.85547
25.49	2.09473	1.97266	2.03125	1.98242	1.85547
25.495	2.08496	1.96289	1.99707	1.96777	1.85547
25.5	2.06055	1.95801	1.99707	1.97754	1.87012
25.505	2.05566	1.94336	1.99219	1.94824	1.86523
25.51	2.04102	1.93359	1.96289	1.94824	1.87012
25.515	2.02637	1.92871	1.97754	1.94336	1.87988
25.52	2.02637	1.91406	1.95801	1.91895	1.875
25.525	2.00195	1.9043	1.93848	1.92871	1.88477
25.53	1.99707	1.91895	1.95312	1.90918	1.88965
25.535	2.00195	1.90918	1.91895	1.89453	1.88965
25.54	1.99707	1.92383	1.91895	1.89941	1.89453
25.545	2.00195	1.92871	1.91895	1.87988	1.89453
25.55	2.00684	1.91895	1.88965	1.87988	1.89941
25.555	2.01172	1.93848	1.89941	1.875	1.9043
25.56	2.01172	1.93848	1.88965	1.85547	1.90918
25.565	2.0166	1.92871	1.86523	1.86035	1.91406
25.57	2.0166	1.95312	1.88477	1.8457	1.91406
25.575	2.02148	1.94336	1.86035	1.83105	1.91895
25.58	2.02148	1.94824	1.8457	1.83594	1.91895
25.585	2.02637	1.95801	1.85547	1.82129	1.92383
25.59	2.03125	1.94824	1.83105	1.81641	1.92383
25.595	2.03125	1.95801	1.83594	1.82129	1.92871
25.6	2.03125	1.96777	1.85547	1.79688	1.93359
25.605	2.03613	1.96289	1.83105	1.80176	1.93359
25.61	2.03613	1.97266	1.86035	1.79688	1.93848
25.615	2.04102	1.97266	1.86035	1.77734	1.94336
25.62	2.04102	1.97266	1.85059	1.80176	1.95312
25.625	2.04102	1.98242	1.87988	1.79688	1.95312
25.63	2.0459	1.97754	1.86523	1.79688	1.96289
25.635	2.0459	1.98242	1.87012	1.82617	1.96777
25.64	2.0459	1.9873	1.88965	1.81152	1.97266
25.645	2.05078	1.9873	1.875	1.82617	1.98242
25.65	2.05566	1.99219	1.89453	1.83594	1.9873
25.655	2.05566	1.99707	1.89941	1.82617	1.99219
25.66	2.05566	1.99707	1.88477	1.84082	2.00195
25.665	2.05566	1.99707	1.9043	1.8457	2.00684
25.67	2.06055	2.00195	1.9043	1.8457	2.0166
25.675	2.06055	2.00195	1.9043	1.86035	2.02148
25.68	2.06543	2.00684	1.91895	1.85547	2.03125
25.685	2.06543	2.00684	1.91406	1.86035	2.04102
25.69	2.06543	2.00684	1.91895	1.87012	2.0459
25.695	2.06543	2.01172	1.92871	1.87012	2.05566
25.7	2.06543	2.01172	1.92383	1.87988	2.06543
25.705	2.07031	2.0166	1.93359	1.87988	2.07031
25.71	2.07031	2.02148	1.93359	1.87988	2.08008
25.715	2.07031	2.02148	1.93359	1.88965	2.08984
25.72	2.0752	2.02148	1.94336	1.88965	2.09961
25.725	2.0752	2.02148	1.93848	1.89453	2.10449
25.73	2.0752	2.02637	1.94336	1.89941	2.11426
25.735	2.0752	2.03125	1.94824	1.89941	2.12402
25.74	2.08008	2.03613	1.94824	1.9043	2.13379
25.745	2.08008	2.03613	1.95801	1.90918	2.14355
25.75	2.08496	2.0459	1.95801	1.91406	2.14844
25.755	2.08984	2.05078	1.95801	1.91406	2.16309
25.76	2.09473	2.05566	1.96289	1.91895	2.17285
25.765	2.09961	2.06543	1.96289	1.91895	2.18262
25.77	2.10449	2.06543	1.96777	1.92383	2.19238
25.775	2.10938	2.07031	1.96777	1.92383	2.20215
25.78	2.11426	2.08008	1.96777	1.93359	2.2168
25.785	2.11914	2.08496	1.97266	1.93359	2.23145
25.79	2.12402	2.09473	1.97266	1.93848	2.23633
25.795	2.13379	2.09961	1.97754	1.94336	2.24609
25.8	2.13867	2.10938	1.9873	1.94336	2.26074
25.805	2.13867	2.11426	1.9873	1.94824	2.26562
25.81	2.15332	2.11914	1.99707	1.94824	2.28027
25.815	2.1582	2.12891	2.00195	1.95312	2.29004
25.82	2.16309	2.13379	2.00684	1.95312	2.2998
25.825	2.17285	2.14844	2.01172	1.95312	2.31445
25.83	2.17773	2.15332	2.02148	1.96289	2.31934
25.835	2.19238	2.16309	2.02637	1.96777	2.3291
25.84	2.19727	2.17285	2.03613	1.97266	2.34375
25.845	2.20215	2.17773	2.03613	1.97266	2.34863
25.85	2.22168	2.1875	2.0459	1.98242	2.36328
25.855	2.2168	2.19727	2.05078	1.99219	2.37305
25.86	2.22656	2.20703	2.05566	1.99219	2.37793
25.865	2.24121	2.22168	2.06543	2.00195	2.39258
25.87	2.24609	2.22656	2.0752	2.00684	2.40234
25.875	2.25586	2.23633	2.08008	2.0166	2.40723
25.88	2.26562	2.25098	2.08984	2.02148	2.42676
25.885	2.27051	2.25586	2.09473	2.02637	2.43164
25.89	2.28516	2.26562	2.10449	2.03613	2.42188
25.895	2.27051	2.27539	2.11426	2.0459	2.41699
25.9	2.26562	2.28516	2.11914	2.0459	2.41699
25.905	2.27051	2.2998	2.13379	2.05566	2.42188
25.91	2.27539	2.30957	2.13867	2.06543	2.41699
25.915	2.27051	2.31934	2.14844	2.0752	2.41211
25.92	2.26562	2.30469	2.1582	2.08496	2.41211
25.925	2.26562	2.31445	2.16309	2.08984	2.41211
25.93	2.27539	2.31934	2.17773	2.09961	2.40723
25.935	2.26562	2.31445	2.19238	2.10938	2.40234
25.94	2.26562	2.30469	2.19238	2.11426	2.40234
25.945	2.26562	2.30957	2.21191	2.12402	2.40234
25.95	2.26562	2.31445	2.22168	2.13379	2.39746
25.955	2.26562	2.30957	2.22656	2.14355	2.39746
25.96	2.26074	2.2998	2.24609	2.15332	2.39746
25.965	2.26562	2.30469	2.25098	2.16309	2.39746
25.97	2.26562	2.30469	2.26074	2.17285	2.39746
25.975	2.26074	2.30469	2.27539	2.18262	2.39258
25.98	2.26562	2.2998	2.28027	2.19238	2.3877
25.985	2.26074	2.2998	2.29492	2.20703	2.3877
25.99	2.26074	2.30469	2.30957	2.2168	2.3877
25.995	2.26074	2.2998	2.31445	2.22656	2.3877
26	2.26074	2.2998	2.33398	2.24121	2.38281
26.005	2.26074	2.2998	2.34375	2.25098	2.38281
26.01	2.25586	2.2998	2.35352	2.25586	2.38281
26.015	2.25586	2.2998	2.37305	2.27051	2.37793
26.02	2.26074	2.29492	2.35352	2.28027	2.38281
26.025	2.25586	2.29492	2.34863	2.29004	2.38281
26.03	2.26074	2.29492	2.35352	2.30469	2.37793
26.035	2.26562	2.29492	2.3584	2.31445	2.37305
26.04	2.26074	2.29004	2.34863	2.3291	2.37305
26.045	2.25586	2.29492	2.34375	2.33887	2.37305
26.05	2.25586	2.29492	2.34863	2.34375	2.36816
26.055	2.25586	2.29492	2.34863	2.3584	2.36816
26.06	2.25586	2.29004	2.34375	2.36816	2.36816
26.065	2.25098	2.29004	2.34375	2.37793	2.36816
26.07	2.25586	2.29004	2.34375	2.39258	2.36816
26.075	2.25586	2.29004	2.34375	2.40234	2.36816
26.08	2.25586	2.28516	2.34375	2.3877	2.36328
26.085	2.25586	2.28516	2.33887	2.39258	2.36816
26.09	2.26074	2.28516	2.33887	2.39746	2.36328
26.095	2.25098	2.28516	2.33887	2.3877	2.36328
26.1	2.25098	2.28516	2.33398	2.38281	2.3584
26.105	2.25098	2.28516	2.33398	2.3877	2.3584
26.11	2.25098	2.28516	2.33398	2.3877	2.3584
26.115	2.25098	2.28516	2.33398	2.38281	2.35352
26.12	2.25098	2.28516	2.33398	2.37793	2.3584
26.125	2.25098	2.28516	2.33398	2.37793	2.35352
26.13	2.25098	2.28027	2.33398	2.37793	2.3584
26.135	2.25098	2.28027	2.3291	2.37793	2.35352
26.14	2.25098	2.28027	2.3291	2.37305	2.34863
26.145	2.25098	2.28027	2.32422	2.37305	2.34863
26.15	2.25098	2.28027	2.32422	2.37305	2.34863
26.155	2.24609	2.28027	2.32422	2.37305	2.34375
26.16	2.25098	2.28027	2.31934	2.36816	2.34375
26.165	2.25098	2.28027	2.32422	2.36816	2.34863
26.17	2.24609	2.28027	2.32422	2.36816	2.34375
26.175	2.24609	2.27539	2.31934	2.36328	2.34375
26.18	2.24609	2.28027	2.31934	2.36328	2.34375
26.185	2.24609	2.27539	2.31934	2.36328	2.34375
26.19	2.24609	2.27539	2.31934	2.36328	2.33887
26.195	2.24609	2.27539	2.31934	2.3584	2.33887
26.2	2.24609	2.27539	2.31934	2.3584	2.33887
26.205	2.24609	2.27539	2.31934	2.3584	2.33887
26.21	2.24609	2.27539	2.31445	2.3584	2.33398
26.215	2.25098	2.27539	2.31445	2.35352	2.33887
26.22	2.24609	2.27051	2.31445	2.35352	2.33887
26.225	2.24609	2.27539	2.31445	2.3584	2.33887
26.23	2.24609	2.27051	2.30957	2.35352	2.33398
26.235	2.24609	2.27051	2.31445	2.35352	2.33398
26.24	2.24121	2.27051	2.30957	2.35352	2.33398
26.245	2.24121	2.27051	2.30957	2.35352	2.3291
26.25	2.24121	2.27051	2.30957	2.34863	2.3291
26.255	2.24609	2.27051	2.30957	2.34863	2.3291
26.26	2.24121	2.27051	2.30957	2.34863	2.3291
26.265	2.24121	2.27051	2.30469	2.34375	2.32422
26.27	2.24609	2.27051	2.30469	2.34375	2.32422
26.275	2.24121	2.26562	2.30469	2.34375	2.3291
26.28	2.24121	2.27051	2.2998	2.34375	2.32422
26.285	2.24121	2.26562	2.2998	2.34375	2.32422
26.29	2.24121	2.26562	2.30469	2.34375	2.32422
26.295	2.24121	2.26562	2.30469	2.34375	2.32422
26.3	2.24121	2.26562	2.30469	2.34375	2.31934
26.305	2.24121	2.27051	2.30469	2.33887	2.31934
26.31	2.24121	2.26562	2.30469	2.33887	2.31934
26.315	2.24121	2.26562	2.2998	2.33398	2.31934
26.32	2.24121	2.26562	2.2998	2.33398	2.31934
26.325	2.24121	2.26562	2.29492	2.33398	2.31934
26.33	2.24121	2.26562	2.29492	2.33398	2.31445
26.335	2.23633	2.26074	2.29492	2.33398	2.31445
26.34	2.23633	2.26074	2.29492	2.33398	2.31445
26.345	2.24121	2.26074	2.29492	2.33398	2.31445
26.35	2.23633	2.26074	2.29492	2.33398	2.31445
26.355	2.23633	2.26074	2.2998	2.3291	2.31445
26.36	2.24121	2.26074	2.29492	2.3291	2.30957
26.365	2.24121	2.26562	2.29492	2.32422	2.30957
26.37	2.24121	2.26562	2.29492	2.32422	2.31445
26.375	2.24121	2.26074	2.29004	2.32422	2.30957
26.38	2.23633	2.26074	2.29004	2.32422	2.30469
26.385	2.23633	2.26074	2.29004	2.32422	2.30957
26.39	2.23145	2.25586	2.29004	2.32422	2.30957
26.395	2.23633	2.26074	2.29004	2.32422	2.30957
26.4	2.23145	2.25586	2.28516	2.32422	2.30469
26.405	2.23145	2.25586	2.29004	2.31934	2.30469
26.41	2.23633	2.26074	2.29004	2.31934	2.30469
26.415	2.23633	2.26074	2.29004	2.31934	2.30469
26.42	2.23633	2.26074	2.29004	2.31934	2.2998
26.425	2.23633	2.25586	2.28516	2.31445	2.30469
26.43	2.23633	2.25586	2.29004	2.31445	2.30469
26.435	2.23145	2.25586	2.28516	2.31445	2.30469
26.44	2.23145	2.25586	2.28516	2.31934	2.2998
26.445	2.23145	2.25098	2.28027	2.31445	2.2998
26.45	2.23633	2.25586	2.28027	2.31445	2.2998
26.455	2.23633	2.25586	2.28027	2.31445	2.2998
26.46	2.23145	2.25586	2.28027	2.31445	2.2998
26.465	2.23633	2.25586	2.28027	2.31445	2.2998
26.47	2.23633	2.25586	2.28516	2.30957	2.2998
26.475	2.23633	2.25586	2.28516	2.30957	2.2998
26.48	2.23145	2.25098	2.28516	2.30957	2.29492
26.485	2.23145	2.25586	2.28027	2.30957	2.29492
26.49	2.23145	2.25098	2.27539	2.30957	2.29492
26.495	2.23145	2.25098	2.27539	2.30957	2.29492
26.5	2.23145	2.25098	2.27539	2.30957	2.29492
26.505	2.23633	2.25098	2.28027	2.30957	2.29492
26.51	2.23145	2.25098	2.28027	2.30469	2.29004
26.515	2.23145	2.25098	2.28027	2.30469	2.29492
26.52	2.23145	2.25098	2.28027	2.30469	2.29004
26.525	2.23145	2.25586	2.27539	2.2998	2.29004
26.53	2.23145	2.25098	2.27539	2.2998	2.29004
26.535	2.22656	2.25098	2.27539	2.2998	2.29004
26.54	2.22656	2.24609	2.27051	2.2998	2.29004
26.545	2.23145	2.24609	2.27539	2.2998	2.29004
26.55	2.22656	2.24609	2.27539	2.2998	2.29004
26.555	2.22656	2.24609	2.27051	2.2998	2.29004
26.56	2.23145	2.24609	2.27051	2.2998	2.29004
26.565	2.23145	2.25098	2.27051	2.29492	2.28516
26.57	2.23145	2.25098	2.27539	2.2998	2.28516
26.575	2.23145	2.25098	2.27051	2.29492	2.28516
26.58	2.23145	2.25098	2.27051	2.29492	2.28516
26.585	2.22656	2.24609	2.27051	2.29492	2.28027
26.59	2.22656	2.24609	2.27051	2.29492	2.28027
26.595	2.22656	2.24121	2.26562	2.29492	2.28516
26.6	2.22656	2.24121	2.27051	2.29492	2.28516
26.605	2.22656	2.24609	2.26562	2.29004	2.28027
26.61	2.23145	2.24609	2.26562	2.29492	2.28027
26.615	2.23145	2.24609	2.26562	2.29004	2.28027
26.62	2.23145	2.24609	2.27051	2.29004	2.28027
26.625	2.23145	2.25098	2.27051	2.29004	2.28027
26.63	2.23145	2.25098	2.27051	2.29004	2.28027
26.635	2.22656	2.24609	2.27051	2.29004	2.27539
26.64	2.22168	2.24121	2.26562	2.29004	2.27539
26.645	2.22656	2.24121	2.26562	2.29004	2.28027
26.65	2.23145	2.24121	2.26074	2.29004	2.28027
26.655	2.22656	2.24121	2.26562	2.29004	2.27539
26.66	2.22656	2.24121	2.26074	2.28516	2.27539
26.665	2.23145	2.24609	2.26074	2.29004	2.27539
26.67	2.23145	2.24609	2.26562	2.28516	2.27539
26.675	2.22656	2.24609	2.26562	2.28516	2.27539
26.68	2.22168	2.24121	2.26562	2.28027	2.27539
26.685	2.22656	2.24121	2.26562	2.28027	2.27539
26.69	2.22656	2.24121	2.26074	2.28027	2.27051
26.695	2.22168	2.24121	2.26074	2.28027	2.27539
26.7	2.22656	2.23633	2.26074	2.28516	2.27539
26.705	2.22656	2.23633	2.25586	2.28516	2.27539
26.71	2.22656	2.24121	2.26074	2.28516	2.27051
26.715	2.22168	2.24121	2.26074	2.28027	2.27051
26.72	2.22168	2.24609	2.26074	2.28027	2.27051
26.725	2.22656	2.24609	2.26074	2.27539	2.27051
26.73	2.22168	2.24121	2.26074	2.28027	2.26562
26.735	2.22168	2.23633	2.26074	2.28027	2.27051
26.74	2.22656	2.24121	2.26074	2.27539	2.27051
26.745	2.22656	2.23633	2.26074	2.27539	2.26562
26.75	2.22168	2.23633	2.25586	2.28027	2.27051
26.755	2.22168	2.23633	2.25586	2.28027	2.26562
26.76	2.22168	2.23633	2.25586	2.27539	2.27051
26.765	2.22168	2.23633	2.25586	2.27539	2.26562
26.77	2.22168	2.23633	2.25586	2.27539	2.26562
26.775	2.22656	2.24121	2.25586	2.27051	2.26562
26.78	2.22168	2.24121	2.25586	2.27539	2.26562
26.785	2.22168	2.24121	2.25586	2.27539	2.26562
26.79	2.22168	2.23633	2.25586	2.27051	2.26562
26.795	2.22168	2.23633	2.25586	2.27051	2.26562
26.8	2.22168	2.23145	2.25098	2.27539	2.26074
26.805	2.22168	2.23145	2.25098	2.27051	2.26074
26.81	2.22168	2.23145	2.25098	2.27051	2.26562
26.815	2.22168	2.23633	2.25098	2.27051	2.26562
26.82	2.22168	2.23633	2.25098	2.27051	2.26074
26.825	2.22168	2.23633	2.25586	2.27051	2.26074
26.83	2.22168	2.24121	2.25586	2.27051	2.26074
26.835	2.2168	2.23633	2.25586	2.27051	2.26074
26.84	2.2168	2.23145	2.25586	2.27051	2.26074
26.845	2.22168	2.23145	2.25098	2.27051	2.26074
26.85	2.22168	2.23145	2.25098	2.27051	2.26074
26.855	2.22168	2.23145	2.24609	2.27051	2.26074
26.86	2.22168	2.23145	2.24609	2.26562	2.26074
26.865	2.22168	2.23145	2.25098	2.26562	2.26074
26.87	2.22168	2.23145	2.25098	2.26562	2.26074
26.875	2.2168	2.23145	2.25098	2.26562	2.26074
26.88	2.2168	2.23633	2.25098	2.26562	2.25586
26.885	2.22168	2.23633	2.25098	2.26562	2.25586
26.89	2.22168	2.23145	2.25586	2.26562	2.25586
26.895	2.2168	2.23145	2.24609	2.26562	2.25586
26.9	2.22168	2.23145	2.24609	2.26562	2.25586
26.905	2.22168	2.23145	2.24609	2.26562	2.25586
26.91	2.22168	2.22656	2.24609	2.26562	2.25586
26.915	2.2168	2.22656	2.24609	2.26562	2.26074
26.92	2.2168	2.23145	2.24609	2.26562	2.25586
26.925	2.22168	2.23145	2.25098	2.26562	2.25586
26.93	2.22168	2.23145	2.24609	2.26074	2.25098
26.935	2.2168	2.23145	2.24609	2.26074	2.25098
26.94	2.2168	2.23633	2.24609	2.26074	2.25098
26.945	2.22168	2.23145	2.24609	2.26074	2.25098
26.95	2.2168	2.22656	2.24609	2.26074	2.25586
26.955	2.2168	2.22656	2.24121	2.26562	2.25586
26.96	2.2168	2.22656	2.24121	2.26074	2.25586
26.965	2.22168	2.22656	2.24121	2.26074	2.25098
26.97	2.2168	2.23145	2.24121	2.26074	2.25586
26.975	2.22168	2.23633	2.24609	2.26074	2.25098
26.98	2.22168	2.23145	2.24609	2.26074	2.24609
26.985	2.2168	2.23145	2.24121	2.26074	2.24609
26.99	2.2168	2.23145	2.24609	2.26074	2.25098
26.995	2.2168	2.23145	2.24609	2.25586	2.25098
27	2.2168	2.22656	2.24121	2.25586	2.25098
27.005	2.2168	2.22168	2.24121	2.25586	2.25098
27.01	2.22168	2.22168	2.24121	2.25586	2.25098
27.015	2.22168	2.22656	2.23633	2.25586	2.25098
27.02	2.22168	2.22656	2.23633	2.25586	2.25098
27.025	2.2168	2.23145	2.24121	2.25586	2.24609
27.03	2.22168	2.23145	2.24609	2.25586	2.25098
27.035	2.2168	2.22656	2.24121	2.25586	2.24609
27.04	2.21191	2.22656	2.24609	2.25586	2.24609
27.045	2.21191	2.22656	2.24121	2.25586	2.24609
27.05	2.2168	2.22168	2.24121	2.25586	2.24609
27.055	2.2168	2.22168	2.23633	2.25586	2.24609
27.06	2.2168	2.22656	2.23633	2.25586	2.24609
27.065	2.22168	2.22656	2.23145	2.25586	2.24609
27.07	2.2168	2.22656	2.23633	2.25098	2.24609
27.075	2.2168	2.22656	2.23633	2.25098	2.24609
27.08	2.21191	2.22656	2.24121	2.25098	2.24609
27.085	2.21191	2.23145	2.24121	2.25098	2.24121
27.09	2.2168	2.22656	2.24121	2.25098	2.24121
27.095	2.2168	2.22168	2.24121	2.25098	2.24121
27.1	2.2168	2.22656	2.24121	2.25586	2.24121
27.105	2.2168	2.22168	2.23633	2.25098	2.24121
27.11	2.22168	2.22168	2.23145	2.25098	2.24121
27.115	2.2168	2.22168	2.23145	2.25098	2.24121
27.12	2.2168	2.22656	2.23633	2.24609	2.24121
27.125	2.2168	2.22656	2.23633	2.24609	2.24609
27.13	2.21191	2.22656	2.23633	2.24609	2.24121
27.135	2.21191	2.22656	2.24121	2.24609	2.24121
27.14	2.21191	2.22656	2.24121	2.24609	2.23633
27.145	2.21191	2.22656	2.23633	2.25098	2.24121
27.15	2.21191	2.22168	2.23633	2.25098	2.24121
27.155	2.2168	2.22168	2.23145	2.25098	2.24121
27.16	2.2168	2.22168	2.23145	2.24609	2.24121
27.165	2.2168	2.22168	2.23145	2.24609	2.24121
27.17	2.2168	2.22168	2.23145	2.24121	2.24121
27.175	2.2168	2.22168	2.23633	2.24609	2.24121
27.18	2.2168	2.22656	2.23633	2.24609	2.23633
27.185	2.21191	2.22656	2.23633	2.24609	2.24121
27.19	2.21191	2.22656	2.23633	2.24609	2.23633
27.195	2.21191	2.22168	2.23633	2.24609	2.23145
27.2	2.21191	2.22168	2.23633	2.24609	2.23633
27.205	2.21191	2.22168	2.23145	2.24121	2.24121
27.21	2.2168	2.22168	2.23145	2.24609	2.24121
27.215	2.2168	2.2168	2.23145	2.24121	2.23633
27.22	2.21191	2.22168	2.23145	2.24121	2.24121
27.225	2.21191	2.22168	2.23145	2.24121	2.23633
27.23	2.21191	2.22656	2.23145	2.24121	2.23633
27.235	2.21191	2.22168	2.23145	2.24609	2.23633
27.24	2.21191	2.22168	2.23633	2.24609	2.23633
27.245	2.21191	2.22168	2.23145	2.24121	2.23633
27.25	2.21191	2.22168	2.23145	2.24121	2.23145
27.255	2.21191	2.2168	2.23145	2.24609	2.23633
27.26	2.2168	2.2168	2.23145	2.24609	2.23633
27.265	2.2168	2.2168	2.22656	2.24121	2.23633
27.27	2.2168	2.2168	2.22656	2.24121	2.23633
27.275	2.21191	2.2168	2.22656	2.24121	2.23633
27.28	2.2168	2.22168	2.22656	2.24121	2.23633
27.285	2.21191	2.22656	2.23145	2.24121	2.23145
27.29	2.20703	2.22168	2.23145	2.23633	2.23145
27.295	2.21191	2.22168	2.23145	2.23633	2.23145
27.3	2.21191	2.22168	2.23145	2.24121	2.23633
27.305	2.21191	2.2168	2.23145	2.24121	2.23145
27.31	2.21191	2.2168	2.22656	2.24121	2.23145
27.315	2.21191	2.2168	2.22656	2.24121	2.23145
27.32	2.2168	2.2168	2.22656	2.24121	2.23633
27.325	2.21191	2.2168	2.22656	2.23633	2.23145
27.33	2.21191	2.2168	2.22656	2.23633	2.23145
27.335	2.21191	2.22168	2.22656	2.23633	2.23145
27.34	2.20703	2.22168	2.23145	2.23633	2.23145
27.345	2.21191	2.22168	2.23145	2.23633	2.23145
27.35	2.21191	2.2168	2.23145	2.23633	2.22656
27.355	2.20703	2.22168	2.23145	2.24121	2.23145
27.36	2.21191	2.22168	2.22656	2.23633	2.23145
27.365	2.21191	2.2168	2.22656	2.23633	2.23145
27.37	2.2168	2.2168	2.22168	2.23633	2.23145
27.375	2.21191	2.2168	2.22168	2.23145	2.23145
27.38	2.21191	2.2168	2.22168	2.23633	2.23145
27.385	2.21191	2.22168	2.22656	2.23633	2.23145
27.39	2.21191	2.2168	2.23145	2.23633	2.23145
27.395	2.20703	2.2168	2.23145	2.23633	2.23145
27.4	2.20703	2.2168	2.22656	2.23633	2.22656
27.405	2.21191	2.2168	2.22656	2.23633	2.23145
27.41	2.21191	2.2168	2.22656	2.23633	2.22656
27.415	2.21191	2.21191	2.22168	2.23145	2.22656
27.42	2.21191	2.2168	2.22168	2.23145	2.23145
27.425	2.21191	2.2168	2.22168	2.23145	2.23145
27.43	2.21191	2.2168	2.22168	2.23145	2.22656
27.435	2.20703	2.2168	2.22168	2.23145	2.22656
27.44	2.20703	2.22168	2.22656	2.23633	2.22656
27.445	2.20703	2.2168	2.22656	2.23633	2.22656
27.45	2.20703	2.2168	2.22656	2.23633	2.22656
27.455	2.20703	2.2168	2.22168	2.23633	2.22656
27.46	2.21191	2.2168	2.22656	2.23145	2.22656
27.465	2.21191	2.2168	2.22656	2.23145	2.22656
27.47	2.21191	2.21191	2.22168	2.23145	2.22656
27.475	2.20703	2.21191	2.22168	2.23145	2.23145
27.48	2.21191	2.2168	2.22168	2.23145	2.22656
27.485	2.21191	2.2168	2.22168	2.23145	2.22656
27.49	2.20703	2.2168	2.22168	2.23145	2.22656
27.495	2.20703	2.2168	2.22656	2.23145	2.22168
27.5	2.20703	2.2168	2.22656	2.23145	2.22656
27.505	2.20703	2.2168	2.22656	2.23145	2.22656
27.51	2.20703	2.2168	2.22168	2.23145	2.22656
27.515	2.21191	2.21191	2.22168	2.23145	2.22656
27.52	2.21191	2.2168	2.22168	2.23145	2.22656
27.525	2.21191	2.21191	2.22168	2.23145	2.22656
27.53	2.21191	2.2168	2.22168	2.22656	2.22656
27.535	2.21191	2.21191	2.22168	2.23145	2.22656
27.54	2.20703	2.2168	2.22168	2.22656	2.22168
27.545	2.20703	2.2168	2.22168	2.23145	2.22656
27.55	2.20703	2.2168	2.22168	2.23145	2.22168
27.555	2.20703	2.2168	2.22168	2.22656	2.22168
27.56	2.20703	2.21191	2.22168	2.23145	2.22168
27.565	2.20703	2.21191	2.22168	2.23145	2.22656
27.57	2.21191	2.2168	2.22168	2.22656	2.22656
27.575	2.21191	2.21191	2.22168	2.22656	2.22168
27.58	2.20703	2.21191	2.2168	2.22656	2.22168
27.585	2.20703	2.2168	2.22168	2.22656	2.22168
27.59	2.21191	2.2168	2.22168	2.22656	2.22168
27.595	2.20703	2.21191	2.2168	2.22656	2.22168
27.6	2.20703	2.21191	2.22168	2.22656	2.22168
27.605	2.20703	2.2168	2.22168	2.23145	2.22168
27.61	2.21191	2.21191	2.22168	2.23145	2.22168
27.615	2.20703	2.21191	2.2168	2.22656	2.22168
27.62	2.21191	2.21191	2.2168	2.22656	2.22168
27.625	2.20703	2.21191	2.22168	2.22656	2.22656
27.63	2.21191	2.21191	2.2168	2.22656	2.22168
27.635	2.20703	2.21191	2.2168	2.22656	2.22168
27.64	2.21191	2.2168	2.2168	2.22656	2.22168
27.645	2.20703	2.2168	2.22168	2.22656	2.2168
27.65	2.20703	2.21191	2.22168	2.22656	2.2168
27.655	2.20703	2.2168	2.2168	2.22656	2.22168
27.66	2.21191	2.21191	2.2168	2.22656	2.2168
27.665	2.20703	2.21191	2.22168	2.22656	2.22168
27.67	2.20703	2.20703	2.2168	2.22656	2.22656
27.675	2.21191	2.21191	2.2168	2.22656	2.22168
27.68	2.20703	2.21191	2.2168	2.22168	2.22168
27.685	2.20703	2.21191	2.2168	2.22168	2.22168
27.69	2.20703	2.21191	2.2168	2.22656	2.22168
27.695	2.20703	2.21191	2.22168	2.22168	2.2168
27.7	2.21191	2.21191	2.2168	2.22168	2.2168
27.705	2.20703	2.21191	2.22168	2.22168	2.2168
27.71	2.20703	2.21191	2.2168	2.22656	2.22168
27.715	2.21191	2.21191	2.22168	2.22656	2.22168
27.72	2.20703	2.21191	2.2168	2.22168	2.22168
27.725	2.20703	2.20703	2.2168	2.22168	2.22168
27.73	2.20703	2.20703	2.2168	2.22656	2.22168
27.735	2.21191	2.21191	2.2168	2.22168	2.2168
27.74	2.20703	2.21191	2.2168	2.22168	2.2168
27.745	2.20703	2.20703	2.2168	2.22168	2.2168
27.75	2.20703	2.21191	2.2168	2.22168	2.2168
27.755	2.20703	2.21191	2.2168	2.22168	2.2168
27.76	2.20703	2.21191	2.2168	2.22168	2.2168
27.765	2.20703	2.21191	2.2168	2.22168	2.22168
27.77	2.21191	2.21191	2.2168	2.22168	2.22168
27.775	2.21191	2.20703	2.2168	2.2168	2.2168
27.78	2.21191	2.20703	2.21191	2.22168	2.2168
27.785	2.21191	2.20703	2.2168	2.22168	2.2168
27.79	2.21191	2.20703	2.21191	2.2168	2.21191
27.795	2.2168	2.20703	2.2168	2.22168	2.2168
27.8	2.20703	2.21191	2.2168	2.22168	2.2168
27.805	2.21191	2.21191	2.2168	2.22168	2.2168
27.81	2.21191	2.21191	2.2168	2.22168	2.2168
27.815	2.21191	2.21191	2.2168	2.22168	2.22168
27.82	2.21191	2.21191	2.2168	2.22168	2.22168
27.825	2.21191	2.21191	2.2168	2.22168	2.2168
27.83	2.21191	2.20703	2.2168	2.22168	2.2168
27.835	2.20703	2.20703	2.21191	2.2168	2.2168
27.84	2.20703	2.20703	2.21191	2.2168	2.21191
27.845	2.20703	2.20703	2.2168	2.22168	2.21191
27.85	2.20215	2.21191	2.21191	2.22168	2.2168
27.855	2.20703	2.21191	2.21191	2.2168	2.2168
27.86	2.21191	2.21191	2.2168	2.22168	2.2168
27.865	2.21191	2.21191	2.21191	2.22168	2.2168
27.87	2.21191	2.20703	2.21191	2.22168	2.2168
27.875	2.21191	2.20703	2.2168	2.22168	2.2168
27.88	2.21191	2.20703	2.2168	2.2168	2.2168
27.885	2.20703	2.20703	2.21191	2.2168	2.2168
27.89	2.21191	2.20703	2.21191	2.22656	2.2168
27.895	2.21191	2.21191	2.21191	2.22168	2.2168
27.9	2.21191	2.21191	2.21191	2.2168	2.21191
27.905	2.21191	2.21191	2.21191	2.2168	2.2168
27.91	2.2168	2.21191	2.21191	2.22168	2.2168
27.915	2.2168	2.21191	2.21191	2.22168	2.21191
27.92	2.21191	2.20703	2.21191	2.2168	2.21191
27.925	2.20703	2.20703	2.21191	2.2168	2.2168
27.93	2.21191	2.20703	2.21191	2.2168	2.21191
27.935	2.21191	2.21191	2.21191	2.2168	2.21191
27.94	2.20703	2.20703	2.20703	2.2168	2.21191
27.945	2.20703	2.20703	2.21191	2.2168	2.21191
27.95	2.21191	2.21191	2.2168	2.2168	2.21191
27.955	2.20703	2.20703	2.21191	2.2168	2.21191
27.96	2.20703	2.21191	2.21191	2.2168	2.21191
27.965	2.20703	2.21191	2.21191	2.2168	2.21191
27.97	2.20703	2.21191	2.21191	2.2168	2.21191
27.975	2.20703	2.20703	2.21191	2.2168	2.21191
27.98	2.20703	2.20703	2.21191	2.2168	2.2168
27.985	2.20703	2.20703	2.20703	2.2168	2.21191
27.99	2.20703	2.20703	2.21191	2.2168	2.21191
27.995	2.20703	2.20703	2.21191	2.2168	2.21191
28	2.20703	2.21191	2.20703	2.2168	2.21191
28.005	2.21191	2.2168	2.20703	2.21191	2.21191
28.01	2.21191	2.21191	2.21191	2.21191	2.21191
28.015	2.21191	2.21191	2.21191	2.2168	2.21191
28.02	2.21191	2.21191	2.2168	2.2168	2.2168
28.025	2.2168	2.21191	2.21191	2.2168	2.21191
28.03	2.21191	2.20215	2.21191	2.2168	2.21191
28.035	2.21191	2.20703	2.21191	2.2168	2.21191
28.04	2.2168	2.20703	2.21191	2.2168	2.21191
28.045	2.21191	2.20703	2.20703	2.21191	2.21191
28.05	2.21191	2.20703	2.20703	2.21191	2.2168
28.055	2.21191	2.21191	2.20703	2.21191	2.21191
28.06	2.2168	2.21191	2.21191	2.21191	2.21191
28.065	2.2168	2.20703	2.21191	2.2168	2.21191
28.07	2.21191	2.20703	2.21191	2.2168	2.21191
28.075	2.2168	2.20703	2.21191	2.2168	2.21191
28.08	2.2168	2.20703	2.21191	2.2168	2.21191
28.085	2.21191	2.20703	2.20703	2.2168	2.21191
28.09	2.21191	2.20703	2.20703	2.2168	2.21191
28.095	2.21191	2.20703	2.20703	2.21191	2.21191
28.1	2.21191	2.20703	2.20703	2.21191	2.21191
28.105	2.20703	2.20703	2.20703	2.21191	2.21191
28.11	2.20703	2.20703	2.20703	2.2168	2.21191
28.115	2.20703	2.20703	2.21191	2.21191	2.21191
28.12	2.20703	2.20703	2.21191	2.2168	2.20703
28.125	2.20703	2.20703	2.20703	2.2168	2.21191
28.13	2.20703	2.20703	2.20703	2.21191	2.21191
28.135	2.21191	2.20703	2.20703	2.21191	2.21191
28.14	2.20703	2.20703	2.20703	2.21191	2.21191
28.145	2.20703	2.20703	2.20703	2.21191	2.21191
28.15	2.21191	2.20703	2.20703	2.21191	2.20703
28.155	2.20703	2.20703	2.20703	2.21191	2.20703
28.16	2.20703	2.21191	2.21191	2.21191	2.21191
28.165	2.21191	2.21191	2.21191	2.21191	2.20703
28.17	2.21191	2.21191	2.20703	2.21191	2.20703
28.175	2.21191	2.21191	2.21191	2.21191	2.21191
28.18	2.21191	2.21191	2.21191	2.21191	2.21191
28.185	2.21191	2.21191	2.20703	2.21191	2.21191
28.19	2.21191	2.21191	2.20703	2.20703	2.21191
28.195	2.21191	2.21191	2.20703	2.21191	2.21191
28.2	2.21191	2.2168	2.20703	2.21191	2.21191
28.205	2.2168	2.2168	2.20703	2.21191	2.20703
28.21	2.21191	2.21191	2.20703	2.21191	2.20703
28.215	2.21191	2.21191	2.20703	2.21191	2.21191
28.22	2.21191	2.21191	2.21191	2.21191	2.20703
28.225	2.21191	2.20703	2.20703	2.21191	2.21191
28.23	2.20703	2.20703	2.21191	2.21191	2.21191
28.235	2.21191	2.20703	2.20703	2.21191	2.21191
28.24	2.21191	2.21191	2.20703	2.21191	2.20703
28.245	2.20703	2.21191	2.20215	2.21191	2.21191
28.25	2.20703	2.20703	2.20215	2.21191	2.21191
28.255	2.20703	2.21191	2.20703	2.21191	2.20703
28.26	2.20703	2.20703	2.21191	2.21191	2.20703
28.265	2.20703	2.20703	2.20703	2.21191	2.20703
28.27	2.20703	2.20703	2.21191	2.21191	2.21191
28.275	2.20703	2.20703	2.21191	2.21191	2.20703
28.28	2.21191	2.20703	2.21191	2.21191	2.20703
28.285	2.21191	2.21191	2.20703	2.21191	2.21191
28.29	2.21191	2.21191	2.20703	2.20703	2.20703
28.295	2.21191	2.21191	2.20703	2.20703	2.20703
28.3	2.21191	2.21191	2.20703	2.20703	2.21191
28.305	2.21191	2.21191	2.20703	2.21191	2.20703
28.31	2.21191	2.21191	2.21191	2.20703	2.21191
28.315	2.21191	2.21191	2.20703	2.21191	2.20703
28.32	2.21191	2.21191	2.20703	2.21191	2.20703
28.325	2.2168	2.21191	2.21191	2.21191	2.20703
28.33	2.21191	2.21191	2.20703	2.20703	2.20703
28.335	2.21191	2.21191	2.20215	2.20703	2.20703
28.34	2.21191	2.20703	2.20703	2.21191	2.21191
28.345	2.2168	2.20703	2.20703	2.20703	2.21191
28.35	2.21191	2.20703	2.21191	2.20703	2.20703
28.355	2.21191	2.20703	2.20703	2.21191	2.20703
28.36	2.21191	2.20703	2.20703	2.21191	2.20703
28.365	2.21191	2.20703	2.20703	2.21191	2.20703
28.37	2.21191	2.20703	2.20703	2.21191	2.20703
28.375	2.21191	2.20215	2.20703	2.20703	2.20703
28.38	2.21191	2.20703	2.20703	2.20703	2.20703
28.385	2.21191	2.20703	2.20703	2.20703	2.20703
28.39	2.21191	2.21191	2.20703	2.20703	2.20703
[truncated: 1,062 more rows]

## Sheet: FIG.2g
Time	SA	FA		Time	Sensor
9.85	0	0		9.85	2.16797
9.855	0	0		9.855	2.17285
9.86	0	0		9.86	2.17285
9.865	0	0		9.865	2.17285
9.87	0	0		9.87	2.16797
9.875	0	0		9.875	2.17285
9.88	0	0		9.88	2.17285
9.885	0	0		9.885	2.17285
9.89	0	0		9.89	2.17773
9.895	0	0		9.895	2.17285
9.9	0	0		9.9	2.17285
9.905	0	0		9.905	2.17773
9.91	0	0		9.91	2.17285
9.915	0	0		9.915	2.17285
9.92	0	0		9.92	2.17285
9.925	0	0		9.925	2.17773
9.93	0	0		9.93	2.17773
9.935	0	0		9.935	2.17285
9.94	0	0		9.94	2.17773
9.945	0	0		9.945	2.17773
9.95	0	0		9.95	2.17773
9.955	0	0		9.955	2.17773
9.96	0	0		9.96	2.1875
9.965	0	5		9.965	2.20215
9.97	0	0		9.97	2.68066
9.975	5	5		9.975	2.46582
9.98	0	0		9.98	2.25586
9.985	0	5		9.985	2.23145
9.99	0	0		9.99	2.42676
9.995	5	5		9.995	2.42188
10	0	0		10	2.28516
10.005	5	5		10.005	2.28027
10.01	0	0		10.01	2.37305
10.015	5	5		10.015	2.38281
10.02	0	0		10.02	2.30957
10.025	5	5		10.025	2.2998
10.03	0	0		10.03	2.34863
10.035	5	5		10.035	2.3584
10.04	0	0		10.04	2.32422
10.045	5	5		10.045	2.31934
10.05	0	0		10.05	2.32422
10.055	5	0		10.055	2.31934
10.06	0	0		10.06	2.31445
10.065	5	0		10.065	2.31445
10.07	0	0		10.07	2.31445
10.075	5	0		10.075	2.30957
10.08	0	0		10.08	2.30469
10.085	5	0		10.085	2.30469
10.09	0	0		10.09	2.2998
10.095	5	0		10.095	2.29492
10.1	0	0		10.1	2.29492
10.105	5	0		10.105	2.29492
10.11	0	0		10.11	2.29004
10.115	5	0		10.115	2.28516
10.12	0	0		10.12	2.28516
10.125	5	0		10.125	2.28027
10.13	0	0		10.13	2.28027
10.135	5	0		10.135	2.28027
10.14	0	0		10.14	2.27539
10.145	0	0		10.145	2.27051
10.15	0	0		10.15	2.27539
10.155	0	0		10.155	2.27051
10.16	0	0		10.16	2.26562
10.165	0	0		10.165	2.26562
10.17	0	0		10.17	2.26074
10.175	0	0		10.175	2.25586
10.18	0	0		10.18	2.25586
10.185	0	0		10.185	2.25586
10.19	0	0		10.19	2.25098
10.195	0	0		10.195	2.25098
10.2	0	0		10.2	2.25098
10.205	0	0		10.205	2.24609
10.21	0	0		10.21	2.24121
10.215	0	0		10.215	2.24609
10.22	0	0		10.22	2.24609
10.225	0	0		10.225	2.24121
10.23	0	0		10.23	2.24121
10.235	0	0		10.235	2.24121
10.24	0	0		10.24	2.23633
10.245	0	0		10.245	2.23633
10.25	0	0		10.25	2.23633
10.255	0	0		10.255	2.23145
10.26	0	0		10.26	2.22656
10.265	0	0		10.265	2.22656
10.27	0	0		10.27	2.22656
10.275	0	0		10.275	2.22656
10.28	0	0		10.28	2.22168
10.285	0	0		10.285	2.22168
10.29	0	0		10.29	2.22168
10.295	0	0		10.295	2.2168
10.3	0	0		10.3	2.2168
10.305	0	0		10.305	2.2168
10.31	0	0		10.31	2.2168
10.315	0	0		10.315	2.21191
10.32	0	0		10.32	2.21191
10.325	0	0		10.325	2.21191
10.33	0	0		10.33	2.21191
10.335	0	0		10.335	2.20703
10.34	0	0		10.34	2.20703
10.345	0	0		10.345	2.20703
10.35	0	0		10.35	2.20703
10.355	0	0		10.355	2.20215
10.36	0	0		10.36	2.20215
10.365	0	0		10.365	2.20215
10.37	0	0		10.37	2.20215
10.375	0	0		10.375	2.20215
10.38	0	0		10.38	2.20703
10.385	0	0		10.385	2.20215
10.39	0	0		10.39	2.20215
10.395	0	0		10.395	2.20215
10.4	0	0		10.4	2.20215
10.405	0	0		10.405	2.20215
10.41	0	0		10.41	2.19727
10.415	0	0		10.415	2.20215
10.42	0	0		10.42	2.19727
10.425	0	0		10.425	2.19727
10.43	0	0		10.43	2.19727
10.435	0	0		10.435	2.19727
10.44	0	0		10.44	2.19727
10.445	0	0		10.445	2.19238
10.45	0	0		10.45	2.19238
10.455	0	0		10.455	2.19727
10.46	0	0		10.46	2.19238
10.465	0	0		10.465	2.19238
10.47	0	0		10.47	2.1875
10.475	0	0		10.475	2.1875
10.48	0	0		10.48	2.1875
10.485	0	0		10.485	2.1875
10.49	0	0		10.49	2.1875
10.495	0	0		10.495	2.1875
10.5	0	0		10.5	2.18262
10.505	0	0		10.505	2.18262
10.51	0	0		10.51	2.18262
10.515	0	0		10.515	2.17773
10.52	0	0		10.52	2.17773
10.525	0	0		10.525	2.17773
10.53	0	0		10.53	2.17773
10.535	0	0		10.535	2.17773
10.54	0	0		10.54	2.17773
10.545	0	0		10.545	2.17773
10.55	0	0		10.55	2.17773
10.555	0	0		10.555	2.17773
10.56	0	0		10.56	2.17773
10.565	0	0		10.565	2.17285
10.57	0	0		10.57	2.17285
10.575	0	0		10.575	2.17285
10.58	0	0		10.58	2.17773
10.585	0	0		10.585	2.17285
10.59	0	0		10.59	2.16797
10.595	0	0		10.595	2.17285
10.6	0	0		10.6	2.16797
10.605	0	0		10.605	2.16797
10.61	0	0		10.61	2.16797
10.615	0	0		10.615	2.16797
10.62	0	0		10.62	2.16797
10.625	0	0		10.625	2.16797
10.63	0	0		10.63	2.16309
10.635	0	0		10.635	2.16309
10.64	0	0		10.64	2.16309
10.645	0	0		10.645	2.16309
10.65	0	0		10.65	2.16309
10.655	0	0		10.655	2.1582
10.66	0	0		10.66	2.1582
10.665	0	0		10.665	2.16309
10.67	0	0		10.67	2.16309
10.675	0	0		10.675	2.1582
10.68	0	0		10.68	2.16309
10.685	0	0		10.685	2.1582
10.69	0	0		10.69	2.16309
10.695	0	0		10.695	2.15332
10.7	0	0		10.7	2.1582
10.705	0	0		10.705	2.15332
10.71	0	0		10.71	2.15332
10.715	0	0		10.715	2.15332
10.72	0	0		10.72	2.15332
10.725	0	0		10.725	2.15332
10.73	0	0		10.73	2.15332
10.735	0	0		10.735	2.15332
10.74	0	0		10.74	2.15332
10.745	0	0		10.745	2.15332
10.75	0	0		10.75	2.14844

## Sheet: FIG.2h
Time	SA	FA		Time	Sensor
6	0	0		6	2.23145
6.005	0	0		6.005	2.23145
6.01	0	0		6.01	2.22656
6.015	0	0		6.015	2.22656
6.02	0	0		6.02	2.23145
6.025	0	0		6.025	2.23145
6.03	0	0		6.03	2.22656
6.035	0	0		6.035	2.23145
6.04	0	0		6.04	2.23145
6.045	0	0		6.045	2.23145
6.05	0	0		6.05	2.23145
6.055	0	0		6.055	2.23145
6.06	0	0		6.06	2.23145
6.065	0	0		6.065	2.23145
6.07	0	0		6.07	2.23145
6.075	0	0		6.075	2.23145
6.08	0	0		6.08	2.23145
6.085	0	0		6.085	2.23145
6.09	0	0		6.09	2.23145
6.095	0	0		6.095	2.23145
6.1	0	0		6.1	2.23633
6.105	0	0		6.105	2.23145
6.11	0	0		6.11	2.23145
6.115	0	0		6.115	2.23633
6.12	0	0		6.12	2.23633
6.125	0	0		6.125	2.23145
6.13	0	0		6.13	2.23145
6.135	0	0		6.135	2.23145
6.14	0	0		6.14	2.23633
6.145	0	0		6.145	2.23145
6.15	0	0		6.15	2.23145
6.155	0	0		6.155	2.24121
6.16	0	0		6.16	2.23633
6.165	0	0		6.165	2.23633
6.17	0	0		6.17	2.23633
6.175	0	0		6.175	2.24121
6.18	0	0		6.18	2.23633
6.185	0	0		6.185	2.23633
6.19	0	0		6.19	2.23633
6.195	0	0		6.195	2.23633
6.2	0	0		6.2	2.23633
6.205	0	0		6.205	2.23633
6.21	0	0		6.21	2.23633
6.215	0	0		6.215	2.23633
6.22	0	0		6.22	2.23633
6.225	0	0		6.225	2.24121
6.23	0	0		6.23	2.24121
6.235	0	0		6.235	2.24121
6.24	0	0		6.24	2.23633
6.245	0	0		6.245	2.24121
6.25	0	0		6.25	2.24121
6.255	0	0		6.255	2.24121
6.26	0	0		6.26	2.24121
6.265	0	0		6.265	2.24121
6.27	0	0		6.27	2.24121
6.275	0	0		6.275	2.24121
6.28	0	0		6.28	2.24121
6.285	0	0		6.285	2.24121
6.29	0	0		6.29	2.24121
6.295	0	0		6.295	2.24121
6.3	0	0		6.3	2.24121
6.305	0	0		6.305	2.24121
6.31	0	0		6.31	2.24609
6.315	0	0		6.315	2.24609
6.32	0	0		6.32	2.24609
6.325	0	0		6.325	2.24609
6.33	0	0		6.33	2.24609
6.335	0	0		6.335	2.24609
6.34	0	0		6.34	2.24121
6.345	0	0		6.345	2.24609
6.35	0	0		6.35	2.24609
6.355	0	0		6.355	2.24609
6.36	0	0		6.36	2.24609
6.365	0	0		6.365	2.24609
6.37	0	0		6.37	2.25098
6.375	0	0		6.375	2.24609
6.38	0	0		6.38	2.24609
6.385	0	0		6.385	2.25098
6.39	0	0		6.39	2.25098
6.395	0	0		6.395	2.24609
6.4	0	0		6.4	2.25098
6.405	0	0		6.405	2.25098
6.41	0	0		6.41	2.25098
6.415	0	0		6.415	2.25098
6.42	0	0		6.42	2.25098
6.425	0	0		6.425	2.25098
6.43	0	0		6.43	2.25098
6.435	0	0		6.435	2.25098
6.44	0	0		6.44	2.25098
6.445	0	0		6.445	2.25586
6.45	0	0		6.45	2.25098
6.455	0	0		6.455	2.25098
6.46	0	0		6.46	2.25098
6.465	0	0		6.465	2.25098
6.47	0	0		6.47	2.25586
6.475	0	0		6.475	2.25586
6.48	0	0		6.48	2.25586
6.485	0	0		6.485	2.25586
6.49	0	0		6.49	2.26074
6.495	0	0		6.495	2.25586
6.5	0	0		6.5	2.25586
6.505	0	0		6.505	2.25586
6.51	0	0		6.51	2.25586
6.515	0	0		6.515	2.26074
6.52	0	0		6.52	2.25586
6.525	0	0		6.525	2.25586
6.53	0	0		6.53	2.26074
6.535	0	0		6.535	2.26074
6.54	0	0		6.54	2.26074
6.545	0	0		6.545	2.26074
6.55	0	0		6.55	2.26074
6.555	0	0		6.555	2.26074
6.56	0	0		6.56	2.26074
6.565	0	0		6.565	2.26074
6.57	0	0		6.57	2.26074
6.575	0	0		6.575	2.26074
6.58	0	0		6.58	2.26074
6.585	0	0		6.585	2.26563
6.59	0	0		6.59	2.26563
6.595	0	0		6.595	2.26074
6.6	0	0		6.6	2.26563
6.605	0	0		6.605	2.27051
6.61	0	0		6.61	2.26563
6.615	0	0		6.615	2.26563
6.62	0	0		6.62	2.27051
6.625	0	0		6.625	2.26563
6.63	0	0		6.63	2.26563
6.635	0	0		6.635	2.26563
6.64	0	0		6.64	2.26563
6.645	0	0		6.645	2.26563
6.65	0	0		6.65	2.26563
6.655	0	0		6.655	2.27051
6.66	0	0		6.66	2.27051
6.665	0	0		6.665	2.27051
6.67	0	0		6.67	2.27051
6.675	0	0		6.675	2.27051
6.68	0	0		6.68	2.27051
6.685	0	0		6.685	2.27539
6.69	0	0		6.69	2.27051
6.695	0	0		6.695	2.27051
6.7	0	0		6.7	2.27539
6.705	0	0		6.705	2.27539
6.71	0	0		6.71	2.27051
6.715	0	0		6.715	2.27539
6.72	0	0		6.72	2.28027
6.725	0	0		6.725	2.27539
6.73	0	0		6.73	2.27539
6.735	5	0		6.735	2.28027
6.74	0	0		6.74	2.27539
6.745	0	0		6.745	2.27539
6.75	0	0		6.75	2.28027
6.755	0	0		6.755	2.27539
6.76	0	0		6.76	2.27539
6.765	5	0		6.765	2.28027
6.77	0	0		6.77	2.27539
6.775	5	0		6.775	2.28027
6.78	0	0		6.78	2.28027
6.785	5	0		6.785	2.28027
6.79	0	0		6.79	2.28027
6.795	5	0		6.795	2.28027
6.8	0	0		6.8	2.28027
6.805	5	0		6.805	2.28027
6.81	0	0		6.81	2.28516
6.815	5	0		6.815	2.28516
6.82	0	0		6.82	2.28027
6.825	5	0		6.825	2.28516
6.83	0	0		6.83	2.28516
6.835	5	0		6.835	2.28516
6.84	0	0		6.84	2.28516
6.845	5	0		6.845	2.28516
6.85	0	0		6.85	2.28516
6.855	5	0		6.855	2.28516
6.86	0	0		6.86	2.29004
6.865	5	0		6.865	2.28516
6.87	0	0		6.87	2.29004
6.875	5	0		6.875	2.29004
6.88	0	0		6.88	2.29004
6.885	5	0		6.885	2.29004
6.89	0	0		6.89	2.29004
6.895	5	0		6.895	2.29004
6.9	0	0		6.9	2.29004
6.905	5	0		6.905	2.29004
6.91	0	0		6.91	2.29004
6.915	5	0		6.915	2.29492
6.92	0	0		6.92	2.29492
6.925	5	0		6.925	2.29004
6.93	0	0		6.93	2.29492
6.935	5	0		6.935	2.29492
6.94	0	0		6.94	2.29492
6.945	5	0		6.945	2.29492
6.95	0	0		6.95	2.29492
6.955	5	0		6.955	2.29492
6.96	0	0		6.96	2.2998
6.965	5	0		6.965	2.29492
6.97	0	0		6.97	2.29492
6.975	5	0		6.975	2.2998
6.98	0	0		6.98	2.2998
6.985	5	0		6.985	2.29492
6.99	0	0		6.99	2.2998
6.995	5	0		6.995	2.2998
7	0	0		7	2.29492
7.005	5	0		7.005	2.2998
7.01	0	0		7.01	2.2998
7.015	5	0		7.015	2.2998
7.02	0	0		7.02	2.2998
7.025	5	0		7.025	2.2998
7.03	0	0		7.03	2.2998
7.035	5	0		7.035	2.2998
7.04	0	0		7.04	2.2998
7.045	5	0		7.045	2.2998
7.05	0	0		7.05	2.2998
7.055	5	0		7.055	2.30469
7.06	0	0		7.06	2.2998
7.065	5	0		7.065	2.2998
7.07	0	0		7.07	2.30469
7.075	5	0		7.075	2.30469
7.08	0	0		7.08	2.2998
7.085	5	0		7.085	2.2998
7.09	0	0		7.09	2.30469
7.095	5	0		7.095	2.30469
7.1	0	0		7.1	2.30469
7.105	5	0		7.105	2.30469
7.11	0	0		7.11	2.30469
7.115	5	0		7.115	2.30469
7.12	0	0		7.12	2.30469
7.125	5	0		7.125	2.2998
7.13	0	0		7.13	2.2998
7.135	5	0		7.135	2.30469
7.14	0	0		7.14	2.30469
7.145	5	0		7.145	2.2998
7.15	0	0		7.15	2.30469
7.155	5	0		7.155	2.30469
7.16	0	0		7.16	2.2998
7.165	5	0		7.165	2.30469
7.17	0	0		7.17	2.30469
7.175	5	0		7.175	2.2998
7.18	0	0		7.18	2.2998
7.185	5	0		7.185	2.30469
7.19	0	0		7.19	2.30469
7.195	5	0		7.195	2.2998
7.2	0	0		7.2	2.2998
7.205	5	0		7.205	2.2998
7.21	0	0		7.21	2.2998
7.215	5	0		7.215	2.30469
7.22	0	0		7.22	2.2998
7.225	5	0		7.225	2.2998
7.23	0	0		7.23	2.2998
7.235	5	0		7.235	2.2998
7.24	0	0		7.24	2.29492
7.245	5	0		7.245	2.2998
7.25	0	0		7.25	2.2998
7.255	5	0		7.255	2.2998
7.26	0	0		7.26	2.29492
7.265	5	0		7.265	2.2998
7.27	0	0		7.27	2.2998
7.275	5	0		7.275	2.29492
7.28	0	0		7.28	2.29492
7.285	0	0		7.285	2.27539
7.29	0	0		7.29	2.23145
7.295	0	5		7.295	2.20215
7.3	0	0		7.3	2.17773
7.305	0	5		7.305	2.14844
7.31	0	0		7.31	2.12402
7.315	5	5		7.315	2.10449
7.32	0	0		7.32	2.08008
7.325	5	5		7.325	2.05566
7.33	0	0		7.33	2.03613
7.335	5	5		7.335	2.01172
7.34	0	0		7.34	1.9873
7.345	5	5		7.345	1.97754
7.35	0	0		7.35	1.95801
7.355	5	5		7.355	1.93848
7.36	0	0		7.36	1.92383
7.365	5	5		7.365	1.90918
7.37	0	0		7.37	1.88965
7.375	5	5		7.375	1.875
7.38	0	0		7.38	1.86035
7.385	5	5		7.385	1.8457
7.39	0	0		7.39	1.83105
7.395	5	5		7.395	1.81641
7.4	0	0		7.4	1.80176
7.405	5	5		7.405	1.78711
7.41	0	0		7.41	1.77246
7.415	5	0		7.415	1.76758
7.42	0	0		7.42	1.77246
7.425	5	0		7.425	1.77246
7.43	0	0		7.43	1.77246
7.435	5	0		7.435	1.77734
7.44	0	0		7.44	1.79688
7.445	5	0		7.445	1.79688
7.45	0	0		7.45	1.80176
7.455	5	0		7.455	1.80664
7.46	0	0		7.46	1.81641
7.465	5	0		7.465	1.81641
7.47	0	0		7.47	1.82617
7.475	5	0		7.475	1.83105
7.48	0	0		7.48	1.83594
7.485	5	0		7.485	1.84082
7.49	0	0		7.49	1.8457
7.495	5	0		7.495	1.85059
7.5	0	0		7.5	1.85547
7.505	5	0		7.505	1.86035
7.51	0	0		7.51	1.86523
7.515	5	0		7.515	1.87012
7.52	0	0		7.52	1.87012
7.525	5	0		7.525	1.875
7.53	0	0		7.53	1.87988
7.535	5	0		7.535	1.88477
7.54	0	0		7.54	1.88477
7.545	5	0		7.545	1.88965
7.55	0	0		7.55	1.89453
7.555	5	0		7.555	1.89941
7.56	0	0		7.56	1.89941
7.565	5	0		7.565	1.89941
7.57	0	0		7.57	1.90918
7.575	5	0		7.575	1.90918
7.58	0	0		7.58	1.91406
7.585	5	0		7.585	1.91406
7.59	0	0		7.59	1.92383
7.595	5	0		7.595	1.92383
7.6	0	0		7.6	1.92383
7.605	5	0		7.605	1.92871
7.61	0	0		7.61	1.93359
7.615	5	0		7.615	1.93359
7.62	0	0		7.62	1.93848
7.625	5	0		7.625	1.93848
7.63	0	0		7.63	1.94336
7.635	5	0		7.635	1.94824
7.64	0	0		7.64	1.94824
7.645	5	0		7.645	1.94824
7.65	0	0		7.65	1.95313
7.655	5	0		7.655	1.95801
7.66	0	0		7.66	1.95801
7.665	5	0		7.665	1.95801
7.67	0	0		7.67	1.96289
7.675	5	0		7.675	1.96777
7.68	0	0		7.68	1.96777
7.685	5	0		7.685	1.97266
7.69	0	0		7.69	1.97266
7.695	5	0		7.695	1.97754
7.7	0	0		7.7	1.97754
7.705	5	0		7.705	1.97754
7.71	0	0		7.71	1.98242
7.715	5	0		7.715	1.98242
7.72	0	0		7.72	1.9873
7.725	5	0		7.725	1.9873
7.73	0	0		7.73	1.9873
7.735	5	0		7.735	1.99219
7.74	0	0		7.74	1.99219
7.745	5	0		7.745	1.99707
7.75	0	0		7.75	1.99707
7.755	5	0		7.755	1.99707
7.76	0	0		7.76	2.00195
7.765	5	0		7.765	2.00195
7.77	0	0		7.77	2.00684
7.775	5	0		7.775	2.00684
7.78	0	0		7.78	2.01172
7.785	5	0		7.785	2.01172
7.79	0	0		7.79	2.01172
7.795	5	0		7.795	2.01172
7.8	0	0		7.8	2.01172
7.805	5	0		7.805	2.02148
7.81	0	0		7.81	2.0166
7.815	5	0		7.815	2.02148
7.82	0	0		7.82	2.02148
7.825	5	0		7.825	2.02148
7.83	0	0		7.83	2.02637
7.835	5	0		7.835	2.02637
7.84	0	0		7.84	2.03125
7.845	5	0		7.845	2.03125
7.85	0	0		7.85	2.03125
7.855	5	0		7.855	2.03613
7.86	0	0		7.86	2.03613
7.865	5	0		7.865	2.03613
7.87	0	0		7.87	2.03613
7.875	5	0		7.875	2.04102
7.88	0	0		7.88	2.04102
7.885	5	0		7.885	2.04102
7.89	0	0		7.89	2.0459
7.895	5	0		7.895	2.0459
7.9	0	0		7.9	2.0459
7.905	5	0		7.905	2.0459
7.91	0	0		7.91	2.05078
7.915	5	0		7.915	2.05078
7.92	0	0		7.92	2.05078
7.925	5	0		7.925	2.05566
7.93	0	0		7.93	2.05566
7.935	5	0		7.935	2.06055
7.94	0	0		7.94	2.06055
7.945	5	0		7.945	2.06055
7.95	0	0		7.95	2.06055
7.955	5	0		7.955	2.06055
7.96	0	0		7.96	2.06055
7.965	5	0		7.965	2.06543
7.97	0	0		7.97	2.06543
7.975	5	0		7.975	2.06543
7.98	0	0		7.98	2.06543
7.985	5	0		7.985	2.07031
7.99	0	0		7.99	2.07031
7.995	5	0		7.995	2.07031
8	0	0		8	2.0752
8.005	5	0		8.005	2.0752
8.01	0	0		8.01	2.0752
8.015	5	0		8.015	2.0752
8.02	0	0		8.02	2.08008
8.025	5	0		8.025	2.08008
8.03	0	0		8.03	2.08008
8.035	5	0		8.035	2.08008
8.04	0	0		8.04	2.08496
8.045	5	0		8.045	2.08496
8.05	0	0		8.05	2.08496
8.055	5	0		8.055	2.08496
8.06	0	0		8.06	2.08496
8.065	5	0		8.065	2.08984
8.07	0	0		8.07	2.08984
8.075	5	0		8.075	2.08984
8.08	0	0		8.08	2.08984
8.085	5	0		8.085	2.08984
8.09	0	0		8.09	2.09473
8.095	5	0		8.095	2.09473
8.1	0	0		8.1	2.09473
8.105	5	0		8.105	2.09961
8.11	0	0		8.11	2.09961
8.115	5	0		8.115	2.09961
8.12	0	0		8.12	2.09961
8.125	5	0		8.125	2.09961
8.13	0	0		8.13	2.10449
8.135	5	0		8.135	2.09961
8.14	0	0		8.14	2.10449
8.145	5	0		8.145	2.10449
8.15	0	0		8.15	2.10449
8.155	5	0		8.155	2.10449
8.16	0	0		8.16	2.10449
8.165	5	0		8.165	2.10938
8.17	0	0		8.17	2.10938
8.175	5	0		8.175	2.10938
8.18	0	0		8.18	2.10938
8.185	5	0		8.185	2.11426
8.19	0	0		8.19	2.11426
8.195	5	0		8.195	2.11426
8.2	0	0		8.2	2.11914
8.205	5	0		8.205	2.11426
8.21	0	0		8.21	2.11426
8.215	5	0		8.215	2.11426
8.22	0	0		8.22	2.11914
8.225	5	0		8.225	2.11914
8.23	0	0		8.23	2.11914
8.235	5	0		8.235	2.11914
8.24	0	0		8.24	2.11914
8.245	5	0		8.245	2.11914
8.25	0	0		8.25	2.12402
8.255	5	0		8.255	2.12402
8.26	0	0		8.26	2.12402
8.265	5	0		8.265	2.12402
8.27	0	0		8.27	2.12402
8.275	5	0		8.275	2.12402
8.28	0	0		8.28	2.12891
8.285	5	0		8.285	2.12891
8.29	0	0		8.29	2.12891
8.295	5	0		8.295	2.12891
8.3	0	0		8.3	2.13379
8.305	5	0		8.305	2.12891
8.31	0	0		8.31	2.12891
8.315	5	0		8.315	2.13379
8.32	0	0		8.32	2.13379
8.325	5	0		8.325	2.13379
8.33	0	0		8.33	2.13379
8.335	5	0		8.335	2.13379
8.34	0	0		8.34	2.13379
8.345	5	0		8.345	2.13379
8.35	0	0		8.35	2.13867
8.355	0	0		8.355	2.13867
8.36	0	0		8.36	2.13867
8.365	0	0		8.365	2.13867
8.37	0	0		8.37	2.13867
8.375	0	0		8.375	2.13867
8.38	0	0		8.38	2.14355
8.385	0	0		8.385	2.13867
8.39	0	0		8.39	2.14355
8.395	0	0		8.395	2.14355
8.4	0	0		8.4	2.14355
8.405	0	0		8.405	2.14355
8.41	0	0		8.41	2.14355
8.415	0	0		8.415	2.14355
8.42	0	0		8.42	2.14844
8.425	0	0		8.425	2.14844
8.43	0	0		8.43	2.14844
8.435	0	0		8.435	2.14844
8.44	0	0		8.44	2.14844
8.445	0	0		8.445	2.14844
8.45	0	0		8.45	2.14844
8.455	0	0		8.455	2.14844
8.46	0	0		8.46	2.15332
8.465	0	0		8.465	2.15332
8.47	0	0		8.47	2.15332
8.475	0	0		8.475	2.15332
8.48	0	0		8.48	2.15332
8.485	0	0		8.485	2.15332
8.49	0	0		8.49	2.15332
8.495	0	0		8.495	2.15332
8.5	0	0		8.5	2.15332
8.505	0	0		8.505	2.15332
8.51	0	0		8.51	2.1582
8.515	0	0		8.515	2.1582
8.52	0	0		8.52	2.1582
8.525	0	0		8.525	2.1582
8.53	0	0		8.53	2.16309
8.535	0	0		8.535	2.1582
8.54	0	0		8.54	2.1582
8.545	0	0		8.545	2.1582
8.55	0	0		8.55	2.16309
8.555	0	0		8.555	2.16309
8.56	0	0		8.56	2.1582
8.565	0	0		8.565	2.16309
8.57	0	0		8.57	2.16309
8.575	0	0		8.575	2.16309
8.58	0	0		8.58	2.16309
8.585	0	0		8.585	2.16309
8.59	0	0		8.59	2.16797
8.595	0	0		8.595	2.16309
8.6	0	0		8.6	2.16309
8.605	0	0		8.605	2.16309
8.61	0	0		8.61	2.16797
8.615	0	0		8.615	2.16797
8.62	0	0		8.62	2.16797
8.625	0	0		8.625	2.16309
8.63	0	0		8.63	2.16797
8.635	0	0		8.635	2.16797
8.64	0	0		8.64	2.16797
8.645	0	0		8.645	2.16797
8.65	0	0		8.65	2.16797
8.655	0	0		8.655	2.16797
8.66	0	0		8.66	2.17285
8.665	0	0		8.665	2.17285
8.67	0	0		8.67	2.17773
8.675	0	0		8.675	2.17773
8.68	0	0		8.68	2.18262
8.685	0	0		8.685	2.1875
8.69	0	0		8.69	2.1875
8.695	0	0		8.695	2.19727
8.7	0	0		8.7	2.19727
8.705	0	0		8.705	2.20215
8.71	0	0		8.71	2.21191
8.715	0	0		8.715	2.2168
8.72	0	0		8.72	2.2168
8.725	0	0		8.725	2.22168
8.73	0	0		8.73	2.22656
8.735	0	0		8.735	2.23633
8.74	0	0		8.74	2.24121
8.745	0	0		8.745	2.24609
8.75	0	0		8.75	2.25098
8.755	0	0		8.755	2.25586
8.76	0	0		8.76	2.26563
8.765	0	0		8.765	2.27539
8.77	0	0		8.77	2.28027
8.775	5	0		8.775	2.28516
8.78	0	0		8.78	2.29492
8.785	5	0		8.785	2.30469
8.79	0	0		8.79	2.31445
8.795	5	0		8.795	2.32422
8.8	0	0		8.8	2.33398
8.805	5	0		8.805	2.34375
8.81	0	0		8.81	2.35352
8.815	5	0		8.815	2.36328
8.82	0	0		8.82	2.37305
8.825	5	0		8.825	2.38281
8.83	0	0		8.83	2.39258
8.835	5	0		8.835	2.40234
8.84	0	0		8.84	2.41699
8.845	5	0		8.845	2.42188
8.85	0	0		8.85	2.43652
8.855	5	5		8.855	2.45117
8.86	0	0		8.86	2.46094
8.865	5	5		8.865	2.47559
8.87	0	0		8.87	2.49023
8.875	5	5		8.875	2.5
8.88	0	0		8.88	2.51465
8.885	5	5		8.885	2.5293
8.89	0	0		8.89	2.53418
8.895	5	0		8.895	2.5293
8.9	0	0		8.9	2.51953
8.905	5	0		8.905	2.5293
8.91	0	0		8.91	2.51953
8.915	5	0		8.915	2.51465
8.92	0	0		8.92	2.51953
8.925	5	0		8.925	2.51953
8.93	0	0		8.93	2.51465
8.935	5	0		8.935	2.51465
8.94	0	0		8.94	2.51465
8.945	5	0		8.945	2.50488
8.95	0	0		8.95	2.50488
8.955	5	0		8.955	2.50488
8.96	0	0		8.96	2.5
8.965	5	0		8.965	2.5
8.97	0	0		8.97	2.49512
8.975	5	0		8.975	2.49512
8.98	0	0		8.98	2.49512
8.985	5	0		8.985	2.49512
8.99	0	0		8.99	2.49512
8.995	5	0		8.995	2.49023
9	0	0		9	2.48535
9.005	5	0		9.005	2.49023
9.01	0	0		9.01	2.48047
9.015	5	0		9.015	2.48047
9.02	0	0		9.02	2.48047
9.025	5	0		9.025	2.48047
9.03	0	0		9.03	2.47559
9.035	5	0		9.035	2.4707
9.04	0	0		9.04	2.4707
9.045	5	0		9.045	2.4707
9.05	0	0		9.05	2.4707
9.055	5	0		9.055	2.46094
9.06	0	0		9.06	2.46094
9.065	5	0		9.065	2.46582
9.07	0	0		9.07	2.46094
9.075	5	0		9.075	2.45605
9.08	0	0		9.08	2.45605
9.085	5	0		9.085	2.45117
9.09	0	0		9.09	2.45117
9.095	5	0		9.095	2.45117
9.1	0	0		9.1	2.44141
9.105	5	0		9.105	2.44141
9.11	0	0		9.11	2.44141
9.115	5	0		9.115	2.44141
9.12	0	0		9.12	2.43652
9.125	5	0		9.125	2.43652
9.13	0	0		9.13	2.43652
9.135	5	0		9.135	2.43164
9.14	0	0		9.14	2.43164
9.145	5	0		9.145	2.43164
9.15	0	0		9.15	2.42676
9.155	5	0		9.155	2.42188
9.16	0	0		9.16	2.42188
9.165	5	0		9.165	2.41699
9.17	0	0		9.17	2.41699
9.175	5	0		9.175	2.41699
9.18	0	0		9.18	2.41211
9.185	5	0		9.185	2.41211
9.19	0	0		9.19	2.41211
9.195	5	0		9.195	2.40723
9.2	0	0		9.2	2.40723
9.205	5	0		9.205	2.40723
9.21	0	0		9.21	2.40234
9.215	5	0		9.215	2.40234
9.22	0	0		9.22	2.39746
9.225	5	0		9.225	2.39746
9.23	0	0		9.23	2.39746
9.235	5	0		9.235	2.39258
9.24	0	0		9.24	2.39258
9.245	5	0		9.245	2.3877
9.25	0	0		9.25	2.3877
9.255	5	0		9.255	2.3877
9.26	0	0		9.26	2.38281
9.265	5	0		9.265	2.38281
9.27	0	0		9.27	2.38281
9.275	5	0		9.275	2.38281
9.28	0	0		9.28	2.37793
9.285	5	0		9.285	2.37305
9.29	0	0		9.29	2.37305
9.295	5	0		9.295	2.37305
9.3	0	0		9.3	2.37305
9.305	5	0		9.305	2.36816
9.31	0	0		9.31	2.36328
9.315	5	0		9.315	2.36328
9.32	0	0		9.32	2.36328
9.325	5	0		9.325	2.3584
9.33	0	0		9.33	2.35352
9.335	5	0		9.335	2.35352
9.34	0	0		9.34	2.35352
9.345	5	0		9.345	2.35352
9.35	0	0		9.35	2.35352
9.355	5	0		9.355	2.34863
9.36	0	0		9.36	2.34863
9.365	5	0		9.365	2.34863
9.37	0	0		9.37	2.34375
9.375	5	0		9.375	2.33887
9.38	0	0		9.38	2.33887
9.385	5	0		9.385	2.33887
9.39	0	0		9.39	2.33887
9.395	5	0		9.395	2.33398
9.4	0	0		9.4	2.33398
9.405	5	0		9.405	2.33398
9.41	0	0		9.41	2.33398
9.415	5	0		9.415	2.3291
9.42	0	0		9.42	2.3291
9.425	5	0		9.425	2.32422
9.43	0	0		9.43	2.31934
9.435	5	0		9.435	2.31934
9.44	0	0		9.44	2.31934
9.445	5	0		9.445	2.31934
9.45	0	0		9.45	2.31934
9.455	5	0		9.455	2.31445
9.46	0	0		9.46	2.31445
9.465	5	0		9.465	2.30957
9.47	0	0		9.47	2.30957
9.475	5	0		9.475	2.31445
9.48	0	0		9.48	2.30957
9.485	5	0		9.485	2.30469
9.49	0	0		9.49	2.2998
9.495	5	0		9.495	2.30469
9.5	0	0		9.5	2.30469
9.505	5	0		9.505	2.2998
9.51	0	0		9.51	2.2998
9.515	5	0		9.515	2.2998
9.52	0	0		9.52	2.29492
9.525	5	0		9.525	2.29004
9.53	0	0		9.53	2.29004
9.535	5	0		9.535	2.29004
9.54	0	0		9.54	2.29004
9.545	5	0		9.545	2.29004
9.55	0	0		9.55	2.29004
9.555	5	0		9.555	2.29004
9.56	0	0		9.56	2.28516
9.565	5	0		9.565	2.28516
9.57	0	0		9.57	2.28516
9.575	5	0		9.575	2.28027
9.58	0	0		9.58	2.28027
9.585	5	0		9.585	2.28027
9.59	0	0		9.59	2.27539
9.595	5	0		9.595	2.28027
9.6	0	0		9.6	2.27539
9.605	0	0		9.605	2.27051
9.61	0	0		9.61	2.27051
9.615	0	0		9.615	2.27051
9.62	0	0		9.62	2.27051
9.625	0	0		9.625	2.27051
9.63	0	0		9.63	2.27051
9.635	0	0		9.635	2.26563
9.64	0	0		9.64	2.26563
9.645	0	0		9.645	2.26563
9.65	0	0		9.65	2.26074
9.655	0	0		9.655	2.26074
9.66	0	0		9.66	2.26074
9.665	0	0		9.665	2.26074
9.67	0	0		9.67	2.25586
9.675	0	0		9.675	2.25586
9.68	0	0		9.68	2.25586
9.685	0	0		9.685	2.25586
9.69	0	0		9.69	2.25098
9.695	0	0		9.695	2.25098
9.7	0	0		9.7	2.25098
9.705	0	0		9.705	2.25098
9.71	0	0		9.71	2.24609
9.715	0	0		9.715	2.25098
9.72	0	0		9.72	2.25098
9.725	0	0		9.725	2.24609
9.73	0	0		9.73	2.24121
9.735	0	0		9.735	2.24609
9.74	0	0		9.74	2.24609
9.745	0	0		9.745	2.24121
9.75	0	0		9.75	2.24121
9.755	0	0		9.755	2.24121
9.76	0	0		9.76	2.23633
9.765	0	0		9.765	2.24121
9.77	0	0		9.77	2.23633
9.775	0	0		9.775	2.24121
9.78	0	0		9.78	2.23145
9.785	0	0		9.785	2.23633
9.79	0	0		9.79	2.24121
9.795	0	0		9.795	2.23633
9.8	0	0		9.8	2.23145
9.805	0	0		9.805	2.23145
9.81	0	0		9.81	2.23145
9.815	0	0		9.815	2.23145
9.82	0	0		9.82	2.22656
9.825	0	0		9.825	2.23145
9.83	0	0		9.83	2.23145
9.835	0	0		9.835	2.22656
9.84	0	0		9.84	2.22656
9.845	0	0		9.845	2.22656
9.85	0	0		9.85	2.22656
9.855	0	0		9.855	2.22656
9.86	0	0		9.86	2.22656
9.865	0	0		9.865	2.22656
9.87	0	0		9.87	2.22168
9.875	0	0		9.875	2.22168
9.88	0	0		9.88	2.22168
9.885	0	0		9.885	2.2168
9.89	0	0		9.89	2.2168
9.895	0	0		9.895	2.2168
9.9	0	0		9.9	2.2168
9.905	0	0		9.905	2.21191
9.91	0	0		9.91	2.21191
9.915	0	0		9.915	2.2168
9.92	0	0		9.92	2.2168
9.925	0	0		9.925	2.21191
9.93	0	0		9.93	2.2168
9.935	0	0		9.935	2.2168
9.94	0	0		9.94	2.20703
9.945	0	0		9.945	2.21191
9.95	0	0		9.95	2.21191
9.955	0	0		9.955	2.21191
9.96	0	0		9.96	2.20703
9.965	0	0		9.965	2.20703
9.97	0	0		9.97	2.20703
9.975	0	0		9.975	2.20703
9.98	0	0		9.98	2.20703
9.985	0	0		9.985	2.20703
9.99	0	0		9.99	2.20703
9.995	0	0		9.995	2.20703
10	0	0		10	2.20703

## Sheet: FIG.2i
Time	L 1.5cm	L 1.7cm	L 1.9cm	L 2.1cm	L 2.3cm	L 2.5cm
0.005	2.2168	2.21191	2.21191	2.21191	2.21191	2.21191
0.01	2.21191	2.21191	2.21191	2.21191	2.21191	2.21191
0.015	2.21191	2.21191	2.21191	2.21191	2.21191	2.21191
0.02	2.21191	2.21191	2.21191	2.21191	2.21191	2.21191
0.025	2.21191	2.21191	2.21191	2.21191	2.21191	2.21191
0.03	2.21191	2.21191	2.21191	2.21191	2.21191	2.21191
0.035	2.21191	2.21191	2.21191	2.21191	2.21191	2.21191
0.04	2.21191	2.21191	2.21191	2.21191	2.21191	2.21191
0.045	2.21191	2.21191	2.21191	2.21191	2.21191	2.21191
0.05	2.21191	2.21191	2.21191	2.20703	2.21191	2.21191
0.055	2.21191	2.21191	2.21191	2.20703	2.21191	2.21191
0.06	2.21191	2.21191	2.21191	2.21191	2.21191	2.21191
0.065	2.21191	2.21191	2.21191	2.21191	2.21191	2.21191
0.07	2.21191	2.21191	2.21191	2.20703	2.21191	2.21191
0.075	2.21191	2.21191	2.21191	2.20703	2.21191	2.21191
0.08	2.21191	2.21191	2.21191	2.21191	2.21191	2.21191
0.085	2.21191	2.21191	2.21191	2.21191	2.21191	2.21191
0.09	2.21191	2.21191	2.21191	2.21191	2.21191	2.21191
0.095	2.21191	2.21191	2.21191	2.21191	2.21191	2.21191
0.1	2.21191	2.21191	2.21191	2.21191	2.21191	2.21191
0.105	2.21191	2.21191	2.21191	2.21191	2.21191	2.21191
0.11	2.21191	2.21191	2.21191	2.21191	2.21191	2.21191
0.115	2.21191	2.21191	2.21191	2.21191	2.21191	2.21191
0.12	2.21191	2.21191	2.21191	2.20703	2.21191	2.21191
0.125	2.21191	2.21191	2.21191	2.21191	2.21191	2.21191
0.13	2.21191	2.21191	2.21191	2.21191	2.21191	2.21191
0.135	2.21191	2.21191	2.21191	2.21191	2.21191	2.21191
0.14	2.21191	2.21191	2.21191	2.21191	2.21191	2.21191
0.145	2.21191	2.21191	2.21191	2.21191	2.21191	2.21191
0.15	2.21191	2.21191	2.21191	2.21191	2.21191	2.21191
0.155	2.21191	2.21191	2.21191	2.21191	2.21191	2.21191
0.16	2.21191	2.21191	2.21191	2.21191	2.21191	2.21191
0.165	2.21191	2.21191	2.21191	2.21191	2.21191	2.21191
0.17	2.21191	2.21191	2.21191	2.21191	2.20703	2.21191
0.175	2.21191	2.21191	2.21191	2.21191	2.20703	2.21191
0.18	2.21191	2.21191	2.21191	2.21191	2.21191	2.21191
0.185	2.21191	2.21191	2.21191	2.21191	2.21191	2.21191
0.19	2.21191	2.21191	2.21191	2.20703	2.21191	2.21191
0.195	2.21191	2.21191	2.21191	2.20703	2.21191	2.21191
0.2	2.21191	2.21191	2.21191	2.21191	2.21191	2.21191
0.205	2.21191	2.20703	2.21191	2.21191	2.21191	2.21191
0.21	2.21191	2.21191	2.21191	2.21191	2.20703	2.21191
0.215	2.21191	2.21191	2.21191	2.21191	2.20703	2.21191
0.22	2.21191	2.21191	2.21191	2.20703	2.21191	2.21191
0.225	2.21191	2.21191	2.21191	2.20703	2.21191	2.21191
0.23	2.21191	2.21191	2.21191	2.20703	2.21191	2.21191
0.235	2.21191	2.21191	2.21191	2.21191	2.21191	2.21191
0.24	2.21191	2.21191	2.21191	2.2168	2.21191	2.21191
0.245	2.21191	2.21191	2.21191	2.21191	2.20703	2.21191
0.25	2.21191	2.21191	2.21191	2.20703	2.20703	2.21191
0.255	2.21191	2.21191	2.21191	2.20703	2.20703	2.21191
0.26	2.21191	2.21191	2.21191	2.21191	2.20703	2.21191
0.265	2.21191	2.21191	2.21191	2.2168	2.21191	2.21191
0.27	2.21191	2.21191	2.21191	2.21191	2.21191	2.21191
0.275	2.21191	2.21191	2.21191	2.21191	2.21191	2.21191
0.28	2.21191	2.21191	2.21191	2.21191	2.21191	2.21191
0.285	2.21191	2.21191	2.21191	2.21191	2.20703	2.21191
0.29	2.21191	2.21191	2.21191	2.20703	2.20703	2.21191
0.295	2.21191	2.21191	2.21191	2.20703	2.21191	2.21191
0.3	2.21191	2.21191	2.21191	2.21191	2.21191	2.21191
0.305	2.21191	2.20703	2.21191	2.21191	2.21191	2.21191
0.31	2.21191	2.21191	2.21191	2.20703	2.21191	2.21191
0.315	2.21191	2.21191	2.21191	2.20703	2.21191	2.21191
0.32	2.21191	2.21191	2.21191	2.20703	2.21191	2.21191
0.325	2.21191	2.2168	2.21191	2.21191	2.21191	2.21191
0.33	2.21191	2.21191	2.21191	2.21191	2.21191	2.21191
0.335	2.21191	2.20703	2.21191	2.21191	2.21191	2.21191
0.34	2.21191	2.21191	2.21191	2.20703	2.21191	2.21191
0.345	2.21191	2.21191	2.21191	2.21191	2.21191	2.21191
0.35	2.21191	2.21191	2.21191	2.21191	2.21191	2.21191
0.355	2.21191	2.21191	2.21191	2.20703	2.21191	2.21191
0.36	2.21191	2.21191	2.21191	2.20703	2.21191	2.21191
0.365	2.21191	2.21191	2.21191	2.21191	2.21191	2.21191
0.37	2.20703	2.20703	2.21191	2.21191	2.21191	2.21191
0.375	2.20703	2.21191	2.21191	2.20703	2.21191	2.21191
0.38	2.21191	2.2168	2.21191	2.20703	2.21191	2.21191
0.385	2.21191	2.21191	2.21191	2.21191	2.21191	2.21191
0.39	2.20703	2.21191	2.21191	2.21191	2.21191	2.21191
0.395	2.21191	2.21191	2.21191	2.21191	2.21191	2.21191
0.4	2.21191	2.21191	2.21191	2.21191	2.21191	2.21191
0.405	2.21191	2.21191	2.21191	2.21191	2.21191	2.21191
0.41	2.21191	2.21191	2.21191	2.21191	2.21191	2.21191
0.415	2.21191	2.21191	2.21191	2.21191	2.21191	2.21191
0.42	2.20703	2.21191	2.21191	2.21191	2.21191	2.21191
0.425	2.21191	2.21191	2.21191	2.21191	2.21191	2.21191
0.43	2.21191	2.21191	2.21191	2.20703	2.21191	2.21191
0.435	2.21191	2.21191	2.21191	2.20703	2.21191	2.21191
0.44	2.21191	2.21191	2.21191	2.21191	2.20703	2.21191
0.445	2.21191	2.20703	2.21191	2.21191	2.20703	2.21191
0.45	2.21191	2.20703	2.21191	2.21191	2.21191	2.21191
0.455	2.21191	2.21191	2.21191	2.21191	2.21191	2.21191
0.46	2.21191	2.21191	2.21191	2.21191	2.21191	2.21191
0.465	2.21191	2.21191	2.21191	2.21191	2.21191	2.21191
0.47	2.21191	2.21191	2.21191	2.21191	2.21191	2.21191
0.475	2.21191	2.21191	2.21191	2.21191	2.21191	2.21191
0.48	2.21191	2.21191	2.21191	2.21191	2.21191	2.21191
0.485	2.21191	2.21191	2.21191	2.21191	2.20703	2.21191
0.49	2.21191	2.21191	2.21191	2.21191	2.20703	2.21191
0.495	2.21191	2.21191	2.21191	2.21191	2.20215	2.21191
0.5	2.21191	2.21191	2.21191	2.21191	2.20703	2.21191
0.505	2.21191	2.21191	2.21191	2.20703	2.21191	2.21191
0.51	2.21191	2.21191	2.21191	2.20703	2.21191	2.21191
0.515	2.21191	2.21191	2.21191	2.21191	2.21191	2.21191
0.52	2.21191	2.21191	2.21191	2.21191	2.21191	2.21191
0.525	2.21191	2.21191	2.21191	2.20703	2.21191	2.21191
0.53	2.21191	2.21191	2.21191	2.21191	2.21191	2.21191
0.535	2.21191	2.21191	2.21191	2.21191	2.21191	2.21191
0.54	2.21191	2.21191	2.21191	2.21191	2.21191	2.21191
0.545	2.21191	2.21191	2.21191	2.20703	2.21191	2.21191
0.55	2.21191	2.21191	2.21191	2.20703	2.20703	2.21191
0.555	2.21191	2.21191	2.21191	2.21191	2.20703	2.21191
0.56	2.21191	2.21191	2.21191	2.21191	2.21191	2.21191
0.565	2.21191	2.21191	2.21191	2.20703	2.21191	2.21191
0.57	2.21191	2.21191	2.21191	2.20703	2.21191	2.21191
0.575	2.21191	2.21191	2.21191	2.21191	2.21191	2.21191
0.58	2.21191	2.21191	2.21191	2.21191	2.21191	2.21191
0.585	2.21191	2.21191	2.21191	2.20703	2.21191	2.21191
0.59	2.21191	2.21191	2.21191	2.20703	2.20703	2.21191
0.595	2.21191	2.21191	2.21191	2.21191	2.20703	2.21191
0.6	2.21191	2.21191	2.21191	2.21191	2.21191	2.21191
0.605	2.21191	2.21191	2.21191	2.20703	2.21191	2.21191
0.61	2.21191	2.21191	2.21191	2.20703	2.21191	2.21191
0.615	2.21191	2.21191	2.21191	2.21191	2.21191	2.21191
0.62	2.21191	2.21191	2.21191	2.2168	2.21191	2.21191
0.625	2.21191	2.21191	2.21191	2.21191	2.21191	2.21191
0.63	2.21191	2.21191	2.21191	2.21191	2.21191	2.21191
0.635	2.21191	2.21191	2.21191	2.2168	2.21191	2.21191
0.64	2.21191	2.21191	2.21191	2.21191	2.21191	2.21191
0.645	2.21191	2.21191	2.21191	2.20703	2.21191	2.21191
0.65	2.21191	2.21191	2.21191	2.21191	2.20703	2.21191
0.655	2.21191	2.21191	2.21191	2.2168	2.20703	2.21191
0.66	2.21191	2.21191	2.21191	2.21191	2.20703	2.21191
0.665	2.21191	2.21191	2.21191	2.20703	2.21191	2.21191
0.67	2.21191	2.21191	2.21191	2.21191	2.2168	2.21191
0.675	2.21191	2.21191	2.21191	2.21191	2.21191	2.21191
0.68	2.21191	2.21191	2.21191	2.21191	2.21191	2.21191
0.685	2.21191	2.2168	2.21191	2.21191	2.2168	2.21191
0.69	2.21191	2.21191	2.21191	2.21191	2.21191	2.21191
0.695	2.21191	2.21191	2.21191	2.21191	2.21191	2.21191
0.7	2.20703	2.21191	2.21191	2.21191	2.20703	2.21191
0.705	2.20703	2.2168	2.21191	2.21191	2.21191	2.21191
0.71	2.21191	2.21191	2.21191	2.21191	2.21191	2.21191
0.715	2.21191	2.21191	2.21191	2.21191	2.21191	2.21191
0.72	2.20703	2.2168	2.21191	2.20703	2.21191	2.21191
0.725	2.20703	2.2168	2.21191	2.20703	2.21191	2.21191
0.73	2.21191	2.20703	2.21191	2.21191	2.21191	2.21191
0.735	2.21191	2.20703	2.21191	2.21191	2.21191	2.21191
0.74	2.21191	2.21191	2.21191	2.21191	2.21191	2.21191
0.745	2.21191	2.21191	2.21191	2.21191	2.21191	2.21191
0.75	2.21191	2.20703	2.21191	2.21191	2.21191	2.21191
0.755	2.21191	2.20703	2.21191	2.21191	2.21191	2.21191
0.76	2.21191	2.21191	2.21191	2.21191	2.21191	2.21191
0.765	2.21191	2.21191	2.21191	2.21191	2.21191	2.21191
0.77	2.21191	2.20703	2.21191	2.21191	2.21191	2.21191
0.775	2.21191	2.20703	2.21191	2.21191	2.21191	2.21191
0.78	2.21191	2.21191	2.21191	2.21191	2.21191	2.21191
0.785	2.21191	2.21191	2.21191	2.21191	2.21191	2.21191
0.79	2.21191	2.20703	2.21191	2.21191	2.21191	2.21191
0.795	2.21191	2.20703	2.21191	2.21191	2.21191	2.21191
0.8	2.2168	2.21191	2.21191	2.21191	2.20703	2.21191
0.805	2.21191	2.21191	2.21191	2.21191	2.20703	2.21191
0.81	2.20703	2.21191	2.21191	2.21191	2.21191	2.21191
0.815	2.21191	2.20703	2.21191	2.21191	2.21191	2.21191
0.82	2.21191	2.21191	2.21191	2.21191	2.21191	2.21191
0.825	2.21191	2.21191	2.21191	2.21191	2.21191	2.21191
0.83	2.21191	2.21191	2.21191	2.21191	2.21191	2.21191
0.835	2.21191	2.21191	2.21191	2.21191	2.21191	2.21191
0.84	2.21191	2.21191	2.21191	2.21191	2.21191	2.21191
0.845	2.21191	2.2168	2.21191	2.21191	2.21191	2.21191
0.85	2.21191	2.21191	2.21191	2.21191	2.21191	2.21191
0.855	2.21191	2.20703	2.21191	2.21191	2.21191	2.21191
0.86	2.20703	2.21191	2.21191	2.21191	2.21191	2.21191
0.865	2.20703	2.21191	2.21191	2.21191	2.21191	2.21191
0.87	2.20703	2.21191	2.21191	2.21191	2.21191	2.21191
0.875	2.20703	2.21191	2.21191	2.21191	2.21191	2.21191
0.88	2.21191	2.21191	2.21191	2.21191	2.21191	2.21191
0.885	2.21191	2.21191	2.21191	2.21191	2.21191	2.21191
0.89	2.21191	2.21191	2.21191	2.21191	2.21191	2.21191
0.895	2.21191	2.21191	2.21191	2.21191	2.21191	2.21191
0.9	2.21191	2.21191	2.21191	2.21191	2.21191	2.21191
0.905	2.21191	2.21191	2.21191	2.21191	2.2168	2.21191
0.91	2.21191	2.21191	2.21191	2.21191	2.21191	2.21191
0.915	2.21191	2.21191	2.21191	2.21191	2.20703	2.21191
0.92	2.21191	2.21191	2.21191	2.21191	2.21191	2.21191
0.925	2.21191	2.21191	2.21191	2.21191	2.20703	2.21191
0.93	2.21191	2.21191	2.21191	2.21191	2.20703	2.21191
0.935	2.21191	2.21191	2.21191	2.21191	2.20703	2.21191
0.94	2.21191	2.21191	2.21191	2.21191	2.21191	2.21191
0.945	2.21191	2.21191	2.21191	2.21191	2.20703	2.21191
0.95	2.20703	2.2168	2.21191	2.21191	2.20703	2.21191
0.955	2.21191	2.2168	2.21191	2.21191	2.20703	2.21191
0.96	2.2168	2.2168	2.21191	2.21191	2.20703	2.21191
0.965	2.21191	2.21191	2.21191	2.21191	2.20703	2.21191
0.97	2.21191	2.21191	2.21191	2.21191	2.20703	2.21191
0.975	2.21191	2.21191	2.21191	2.21191	2.21191	2.21191
0.98	2.21191	2.21191	2.21191	2.21191	2.21191	2.21191
0.985	2.21191	2.21191	2.2168	2.21191	2.21191	2.21191
0.99	2.21191	2.21191	2.21191	2.21191	2.21191	2.21191
0.995	2.21191	2.21191	2.20703	2.21191	2.21191	2.21191
1	2.21191	2.21191	2.21191	2.21191	2.21191	2.21191
1.005	2.21191	2.21191	2.2168	2.21191	2.21191	2.21191
1.01	2.21191	2.21191	2.21191	2.21191	2.21191	2.21191
1.015	2.21191	2.21191	2.21191	2.21191	2.21191	2.21191
1.02	2.21191	2.21191	2.21191	2.21191	2.21191	2.21191
1.025	2.21191	2.21191	2.21191	2.21191	2.21191	2.21191
1.03	2.20703	2.21191	2.21191	2.21191	2.21191	2.21191
1.035	2.20703	2.21191	2.21191	2.21191	2.21191	2.21191
1.04	2.21191	2.21191	2.21191	2.21191	2.21191	2.21191
1.045	2.21191	2.21191	2.21191	2.21191	2.21191	2.21191
1.05	2.21191	2.21191	2.21191	2.21191	2.21191	2.21191
1.055	2.21191	2.21191	2.21191	2.21191	2.21191	2.21191
1.06	2.21191	2.21191	2.20703	2.21191	2.21191	2.21191
1.065	2.21191	2.21191	2.21191	2.21191	2.21191	2.21191
1.07	2.21191	2.21191	2.2168	2.21191	2.21191	2.21191
1.075	2.21191	2.21191	2.21191	2.21191	2.21191	2.21191
1.08	2.21191	2.21191	2.20703	2.21191	2.21191	2.21191
1.085	2.21191	2.21191	2.21191	2.21191	2.2168	2.21191
1.09	2.21191	2.21191	2.2168	2.21191	2.21191	2.21191
1.095	2.21191	2.21191	2.21191	2.21191	2.20703	2.21191
1.1	2.21191	2.21191	2.20703	2.21191	2.21191	2.21191
1.105	2.21191	2.21191	2.21191	2.21191	2.21191	2.21191
1.11	2.21191	2.21191	2.21191	2.21191	2.20703	2.21191
1.115	2.21191	2.2168	2.21191	2.21191	2.20703	2.21191
1.12	2.21191	2.2168	2.21191	2.21191	2.20703	2.21191
1.125	2.2168	2.21191	2.21191	2.21191	2.20703	2.21191
1.13	2.21191	2.21191	2.21191	2.21191	2.20703	2.21191
1.135	2.20703	2.2168	2.21191	2.21191	2.21191	2.21191
1.14	2.21191	2.21191	2.21191	2.21191	2.21191	2.21191
1.145	2.2168	2.20703	2.20703	2.21191	2.21191	2.21191
1.15	2.2168	2.20703	2.20703	2.21191	2.20703	2.21191
1.155	2.21191	2.20703	2.20703	2.21191	2.21191	2.21191
1.16	2.21191	2.20703	2.21191	2.21191	2.21191	2.21191
1.165	2.21191	2.20703	2.21191	2.21191	2.21191	2.21191
1.17	2.21191	2.20215	2.21191	2.21191	2.21191	2.21191
1.175	2.21191	2.20703	2.21191	2.21191	2.21191	2.21191
1.18	2.21191	2.21191	2.21191	2.21191	2.21191	2.21191
1.185	2.21191	2.21191	2.21191	2.21191	2.21191	2.21191
1.19	2.21191	2.21191	2.21191	2.21191	2.21191	2.21191
1.195	2.21191	2.21191	2.21191	2.21191	2.21191	2.21191
1.2	2.21191	2.21191	2.21191	2.21191	2.21191	2.21191
1.205	2.21191	2.21191	2.21191	2.21191	2.21191	2.21191
1.21	2.21191	2.21191	2.21191	2.21191	2.21191	2.21191
1.215	2.21191	2.21191	2.21191	2.21191	2.21191	2.21191
1.22	2.20703	2.21191	2.21191	2.21191	2.21191	2.21191
1.225	2.20703	2.21191	2.21191	2.21191	2.21191	2.21191
1.23	2.21191	2.21191	2.21191	2.21191	2.21191	2.21191
1.235	2.21191	2.20703	2.21191	2.21191	2.21191	2.21191
1.24	2.20703	2.21191	2.21191	2.21191	2.21191	2.21191
1.245	2.20703	2.2168	2.21191	2.21191	2.21191	2.21191
1.25	2.21191	2.21191	2.21191	2.21191	2.21191	2.21191
1.255	2.2168	2.21191	2.21191	2.21191	2.21191	2.21191
1.26	2.21191	2.21191	2.21191	2.21191	2.21191	2.21191
1.265	2.20703	2.2168	2.21191	2.21191	2.21191	2.21191
1.27	2.21191	2.21191	2.21191	2.21191	2.21191	2.21191
1.275	2.21191	2.21191	2.21191	2.21191	2.21191	2.21191
1.28	2.20703	2.21191	2.21191	2.21191	2.21191	2.21191
1.285	2.20703	2.21191	2.21191	2.21191	2.21191	2.21191
1.29	2.21191	2.21191	2.21191	2.21191	2.21191	2.21191
1.295	2.21191	2.21191	2.21191	2.21191	2.21191	2.21191
1.3	2.21191	2.21191	2.21191	2.21191	2.21191	2.21191
1.305	2.21191	2.21191	2.21191	2.21191	2.21191	2.21191
1.31	2.21191	2.21191	2.21191	2.21191	2.21191	2.21191
1.315	2.21191	2.21191	2.21191	2.21191	2.21191	2.21191
1.32	2.21191	2.21191	2.21191	2.21191	2.20703	2.21191
1.325	2.21191	2.21191	2.21191	2.21191	2.20703	2.21191
1.33	2.21191	2.21191	2.21191	2.21191	2.20703	2.21191
1.335	2.21191	2.21191	2.21191	2.21191	2.20703	2.21191
1.34	2.21191	2.21191	2.21191	2.21191	2.20703	2.21191
1.345	2.21191	2.20703	2.21191	2.21191	2.20703	2.21191
1.35	2.21191	2.20703	2.21191	2.21191	2.21191	2.21191
1.355	2.21191	2.20703	2.21191	2.21191	2.21191	2.21191
1.36	2.21191	2.20703	2.21191	2.21191	2.21191	2.21191
1.365	2.21191	2.20703	2.21191	2.21191	2.21191	2.21191
1.37	2.21191	2.20703	2.21191	2.21191	2.21191	2.21191
1.375	2.21191	2.20703	2.21191	2.21191	2.21191	2.21191
1.38	2.21191	2.20703	2.21191	2.21191	2.21191	2.21191
1.385	2.21191	2.20703	2.21191	2.21191	2.21191	2.21191
1.39	2.21191	2.20703	2.21191	2.21191	2.21191	2.21191
1.395	2.21191	2.20703	2.2168	2.21191	2.21191	2.21191
1.4	2.21191	2.20703	2.21191	2.21191	2.21191	2.21191
1.405	2.21191	2.21191	2.20703	2.21191	2.21191	2.21191
1.41	2.21191	2.21191	2.21191	2.21191	2.21191	2.21191
1.415	2.21191	2.21191	2.2168	2.21191	2.21191	2.21191
1.42	2.21191	2.21191	2.2168	2.21191	2.21191	2.21191
1.425	2.21191	2.21191	2.21191	2.21191	2.21191	2.21191
1.43	2.21191	2.21191	2.21191	2.21191	2.21191	2.21191
1.435	2.21191	2.21191	2.21191	2.21191	2.21191	2.21191
1.44	2.21191	2.21191	2.21191	2.21191	2.21191	2.21191
1.445	2.21191	2.21191	2.21191	2.21191	2.21191	2.21191
1.45	2.21191	2.21191	2.21191	2.21191	2.21191	2.21191
1.455	2.21191	2.21191	2.21191	2.21191	2.2168	2.21191
1.46	2.20703	2.21191	2.21191	2.21191	2.2168	2.21191
1.465	2.20703	2.21191	2.21191	2.21191	2.21191	2.21191
1.47	2.20703	2.21191	2.21191	2.21191	2.21191	2.21191
1.475	2.20703	2.21191	2.21191	2.21191	2.2168	2.21191
1.48	2.21191	2.21191	2.21191	2.21191	2.2168	2.21191
1.485	2.21191	2.21191	2.21191	2.21191	2.21191	2.21191
1.49	2.20703	2.21191	2.21191	2.21191	2.21191	2.21191
1.495	2.21191	2.21191	2.21191	2.21191	2.21191	2.21191
1.5	2.2168	2.21191	2.21191	2.21191	2.21191	2.21191
1.505	2.21191	2.21191	2.21191	2.21191	2.20703	2.21191
1.51	2.21191	2.21191	2.21191	2.21191	2.20703	2.21191
1.515	2.21191	2.21191	2.21191	2.21191	2.20703	2.21191
1.52	2.21191	2.21191	2.21191	2.21191	2.20703	2.21191
1.525	2.21191	2.21191	2.21191	2.21191	2.20215	2.21191
1.53	2.21191	2.2168	2.20703	2.21191	2.20703	2.21191
1.535	2.21191	2.2168	2.21191	2.21191	2.20703	2.21191
1.54	2.21191	2.21191	2.2168	2.21191	2.21191	2.21191
1.545	2.21191	2.21191	2.21191	2.21191	2.20703	2.21191
1.55	2.21191	2.21191	2.21191	2.21191	2.21191	2.21191
1.555	2.21191	2.21191	2.21191	2.21191	2.21191	2.21191
1.56	2.21191	2.20703	2.2168	2.21191	2.21191	2.21191
1.565	2.21191	2.20703	2.21191	2.21191	2.20703	2.21191
1.57	2.21191	2.20703	2.20703	2.21191	2.20703	2.21191
1.575	2.21191	2.20703	2.21191	2.21191	2.21191	2.21191
1.58	2.21191	2.20703	2.2168	2.21191	2.21191	2.21191
1.585	2.21191	2.20703	2.21191	2.21191	2.21191	2.21191
1.59	2.21191	2.20703	2.21191	2.21191	2.21191	2.21191
1.595	2.21191	2.20703	2.21191	2.21191	2.21191	2.21191
1.6	2.21191	2.20703	2.21191	2.21191	2.21191	2.21191
1.605	2.21191	2.21191	2.21191	2.21191	2.21191	2.21191
1.61	2.21191	2.21191	2.21191	2.21191	2.21191	2.21191
1.615	2.21191	2.21191	2.21191	2.21191	2.21191	2.21191
1.62	2.21191	2.21191	2.2168	2.21191	2.21191	2.21191
1.625	2.21191	2.21191	2.21191	2.21191	2.21191	2.21191
1.63	2.21191	2.21191	2.20703	2.2168	2.21191	2.21191
1.635	2.21191	2.21191	2.21191	2.21191	2.21191	2.21191
1.64	2.21191	2.21191	2.21191	2.20703	2.2168	2.21191
1.645	2.21191	2.21191	2.20703	2.21191	2.2168	2.21191
1.65	2.21191	2.21191	2.20703	2.2168	2.21191	2.21191
1.655	2.21191	2.21191	2.20703	2.21191	2.21191	2.21191
1.66	2.21191	2.21191	2.20703	2.21191	2.2168	2.21191
1.665	2.2168	2.21191	2.20703	2.2168	2.2168	2.21191
1.67	2.2168	2.21191	2.20703	2.2168	2.21191	2.21191
1.675	2.21191	2.21191	2.20703	2.21191	2.21191	2.21191
1.68	2.21191	2.21191	2.21191	2.21191	2.21191	2.21191
1.685	2.21191	2.21191	2.21191	2.21191	2.20703	2.21191
1.69	2.21191	2.21191	2.21191	2.21191	2.20703	2.21191
1.695	2.21191	2.21191	2.21191	2.21191	2.20703	2.21191
1.7	2.21191	2.2168	2.21191	2.21191	2.20703	2.21191
1.705	2.21191	2.21191	2.21191	2.21191	2.20703	2.21191
1.71	2.21191	2.20703	2.20703	2.21191	2.20703	2.20703
1.715	2.21191	2.20703	2.20703	2.21191	2.20703	2.21191
1.72	2.21191	2.20703	2.21191	2.21191	2.20703	2.21191
1.725	2.21191	2.20703	2.21191	2.21191	2.20703	2.21191
1.73	2.21191	2.20703	2.21191	2.21191	2.20703	2.21191
1.735	2.21191	2.20703	2.21191	2.21191	2.20703	2.21191
1.74	2.21191	2.20703	2.21191	2.21191	2.20703	2.20703
1.745	2.21191	2.20703	2.21191	2.21191	2.21191	2.20703
1.75	2.21191	2.20703	2.21191	2.21191	2.21191	2.21191
1.755	2.21191	2.20703	2.21191	2.21191	2.21191	2.21191
1.76	2.21191	2.20703	2.21191	2.21191	2.21191	2.21191
1.765	2.21191	2.21191	2.21191	2.21191	2.21191	2.21191
1.77	2.21191	2.21191	2.21191	2.21191	2.21191	2.21191
1.775	2.21191	2.21191	2.21191	2.2168	2.21191	2.21191
1.78	2.21191	2.21191	2.21191	2.2168	2.21191	2.21191
1.785	2.21191	2.21191	2.21191	2.21191	2.21191	2.21191
1.79	2.21191	2.21191	2.21191	2.21191	2.21191	2.21191
1.795	2.21191	2.21191	2.21191	2.21191	2.21191	2.20703
1.8	2.21191	2.21191	2.21191	2.21191	2.21191	2.20703
1.805	2.21191	2.21191	2.21191	2.21191	2.21191	2.20703
1.81	2.21191	2.21191	2.21191	2.21191	2.21191	2.20703
1.815	2.21191	2.21191	2.21191	2.21191	2.21191	2.20703
1.82	2.21191	2.21191	2.21191	2.21191	2.21191	2.20703
1.825	2.21191	2.21191	2.21191	2.21191	2.21191	2.20703
1.83	2.21191	2.21191	2.2168	2.21191	2.21191	2.20703
1.835	2.21191	2.21191	2.2168	2.21191	2.21191	2.21191
1.84	2.21191	2.21191	2.2168	2.21191	2.21191	2.21191
1.845	2.21191	2.21191	2.2168	2.21191	2.21191	2.21191
1.85	2.21191	2.21191	2.2168	2.21191	2.21191	2.21191
1.855	2.21191	2.21191	2.21191	2.20703	2.21191	2.21191
1.86	2.21191	2.21191	2.21191	2.21191	2.21191	2.21191
1.865	2.21191	2.21191	2.21191	2.2168	2.21191	2.21191
1.87	2.21191	2.21191	2.20703	2.21191	2.21191	2.21191
1.875	2.21191	2.21191	2.20703	2.21191	2.21191	2.21191
1.88	2.21191	2.21191	2.20703	2.21191	2.2168	2.21191
1.885	2.21191	2.21191	2.20703	2.21191	2.2168	2.21191
1.89	2.21191	2.21191	2.20703	2.21191	2.21191	2.21191
1.895	2.21191	2.21191	2.20703	2.21191	2.21191	2.21191
1.9	2.21191	2.21191	2.20703	2.21191	2.20703	2.21191
1.905	2.21191	2.20703	2.20703	2.21191	2.20703	2.21191
1.91	2.21191	2.20703	2.20703	2.21191	2.20703	2.21191
1.915	2.21191	2.20703	2.20703	2.21191	2.20703	2.20703
1.92	2.21191	2.20703	2.20703	2.21191	2.20703	2.20703
1.925	2.21191	2.20703	2.20703	2.21191	2.20703	2.21191
1.93	2.21191	2.20703	2.20703	2.21191	2.20703	2.21191
1.935	2.21191	2.20703	2.21191	2.21191	2.20703	2.21191
1.94	2.21191	2.20703	2.21191	2.21191	2.20703	2.21191
1.945	2.21191	2.20703	2.21191	2.21191	2.20703	2.21191
1.95	2.21191	2.21191	2.21191	2.21191	2.21191	2.21191
1.955	2.21191	2.21191	2.21191	2.21191	2.21191	2.21191
1.96	2.2168	2.21191	2.21191	2.21191	2.21191	2.21191
1.965	2.2168	2.21191	2.21191	2.21191	2.21191	2.21191
1.97	2.21191	2.21191	2.21191	2.21191	2.21191	2.21191
1.975	2.21191	2.21191	2.21191	2.21191	2.21191	2.21191
1.98	2.21191	2.21191	2.21191	2.21191	2.21191	2.21191
1.985	2.21191	2.21191	2.21191	2.21191	2.21191	2.21191
1.99	2.21191	2.21191	2.21191	2.21191	2.21191	2.21191
1.995	2.20703	2.21191	2.2168	2.21191	2.21191	2.21191
2	2.20703	2.21191	2.2168	2.21191	2.21191	2.21191
2.005	2.20703	2.21191	2.2168	2.21191	2.21191	2.21191
2.01	2.20703	2.21191	2.21191	2.21191	2.21191	2.21191
2.015	2.20703	2.21191	2.21191	2.21191	2.21191	2.21191
2.02	2.20703	2.21191	2.21191	2.21191	2.2168	2.21191
2.025	2.21191	2.21191	2.21191	2.21191	2.2168	2.21191
2.03	2.21191	2.21191	2.21191	2.21191	2.21191	2.21191
2.035	2.20703	2.21191	2.21191	2.21191	2.21191	2.21191
2.04	2.20703	2.21191	2.21191	2.21191	2.2168	2.21191
2.045	2.21191	2.21191	2.21191	2.2168	2.2168	2.21191
2.05	2.21191	2.21191	2.21191	2.2168	2.21191	2.21191
2.055	2.21191	2.21191	2.20703	2.21191	2.21191	2.21191
2.06	2.21191	2.20703	2.20703	2.21191	2.21191	2.21191
2.065	2.21191	2.20703	2.20703	2.21191	2.21191	2.21191
2.07	2.2168	2.20703	2.20703	2.21191	2.21191	2.21191
2.075	2.2168	2.20703	2.20703	2.21191	2.21191	2.21191
2.08	2.21191	2.20703	2.20703	2.21191	2.21191	2.20703
2.085	2.21191	2.20703	2.20703	2.21191	2.21191	2.21191
2.09	2.21191	2.20703	2.20703	2.21191	2.21191	2.2168
2.095	2.21191	2.20703	2.20703	2.21191	2.21191	2.21191
2.1	2.21191	2.21191	2.20703	2.21191	2.21191	2.21191
2.105	2.21191	2.20703	2.21191	2.21191	2.21191	2.21191
2.11	2.21191	2.21191	2.21191	2.21191	2.21191	2.21191
2.115	2.21191	2.21191	2.21191	2.21191	2.21191	2.21191
2.12	2.21191	2.21191	2.21191	2.21191	2.21191	2.21191
2.125	2.21191	2.21191	2.20703	2.21191	2.21191	2.21191
2.13	2.2168	2.21191	2.20703	2.21191	2.21191	2.21191
2.135	2.21191	2.21191	2.21191	2.21191	2.20703	2.21191
2.14	2.20703	2.21191	2.21191	2.21191	2.20703	2.21191
2.145	2.20703	2.21191	2.21191	2.21191	2.20703	2.21191
2.15	2.20703	2.21191	2.21191	2.21191	2.20703	2.21191
2.155	2.20703	2.21191	2.21191	2.21191	2.20703	2.21191
2.16	2.20703	2.2168	2.21191	2.21191	2.20215	2.21191
2.165	2.20703	2.2168	2.21191	2.21191	2.20215	2.21191
2.17	2.20703	2.21191	2.21191	2.2168	2.20703	2.21191
2.175	2.20703	2.21191	2.21191	2.2168	2.20703	2.21191
2.18	2.20703	2.21191	2.21191	2.21191	2.20703	2.21191
2.185	2.21191	2.21191	2.21191	2.21191	2.20703	2.21191
2.19	2.21191	2.20703	2.21191	2.2168	2.20703	2.21191
2.195	2.21191	2.20703	2.21191	2.21191	2.21191	2.21191
2.2	2.21191	2.20703	2.21191	2.21191	2.21191	2.21191
2.205	2.21191	2.20703	2.21191	2.21191	2.21191	2.21191
2.21	2.21191	2.20703	2.21191	2.21191	2.21191	2.21191
2.215	2.21191	2.20703	2.21191	2.21191	2.21191	2.21191
2.22	2.21191	2.20703	2.20703	2.20703	2.21191	2.21191
2.225	2.21191	2.20703	2.20703	2.20703	2.21191	2.21191
2.23	2.21191	2.20703	2.20703	2.20703	2.21191	2.21191
2.235	2.21191	2.20703	2.21191	2.20703	2.21191	2.21191
2.24	2.21191	2.20703	2.20703	2.20703	2.21191	2.21191
2.245	2.21191	2.21191	2.20703	2.20703	2.21191	2.21191
2.25	2.21191	2.21191	2.20703	2.20703	2.21191	2.21191
2.255	2.21191	2.21191	2.20703	2.21191	2.21191	2.21191
2.26	2.21191	2.21191	2.20703	2.21191	2.21191	2.21191
2.265	2.20703	2.21191	2.20703	2.21191	2.21191	2.21191
2.27	2.20703	2.21191	2.20703	2.21191	2.21191	2.21191
2.275	2.21191	2.21191	2.20703	2.21191	2.21191	2.21191
2.28	2.21191	2.21191	2.20703	2.21191	2.21191	2.21191
2.285	2.20703	2.21191	2.21191	2.21191	2.21191	2.21191
2.29	2.20703	2.2168	2.21191	2.21191	2.21191	2.21191
2.295	2.21191	2.2168	2.21191	2.21191	2.21191	2.21191
2.3	2.20703	2.21191	2.21191	2.21191	2.21191	2.21191
2.305	2.20215	2.21191	2.21191	2.21191	2.2168	2.21191
2.31	2.20703	2.21191	2.21191	2.21191	2.2168	2.21191
2.315	2.21191	2.21191	2.21191	2.2168	2.2168	2.21191
2.32	2.21191	2.21191	2.21191	2.2168	2.2168	2.21191
2.325	2.21191	2.20703	2.21191	2.2168	2.2168	2.21191
2.33	2.21191	2.20703	2.21191	2.2168	2.2168	2.21191
2.335	2.21191	2.20703	2.21191	2.21191	2.2168	2.21191
2.34	2.21191	2.20703	2.21191	2.21191	2.21191	2.21191
2.345	2.21191	2.20703	2.21191	2.21191	2.21191	2.21191
2.35	2.21191	2.20703	2.21191	2.2168	2.21191	2.21191
2.355	2.21191	2.20703	2.2168	2.2168	2.21191	2.21191
2.36	2.21191	2.20703	2.2168	2.2168	2.21191	2.21191
2.365	2.2168	2.20703	2.21191	2.2168	2.21191	2.21191
2.37	2.21191	2.20703	2.20703	2.2168	2.20703	2.21191
2.375	2.2168	2.20703	2.21191	2.2168	2.20215	2.21191
2.38	2.21191	2.20703	2.21191	2.2168	2.20703	2.21191
2.385	2.21191	2.21191	2.20703	2.2168	2.21191	2.21191
2.39	2.21191	2.21191	2.20703	2.2168	2.20703	2.21191
2.395	2.21191	2.21191	2.20703	2.21191	2.20703	2.21191
2.4	2.21191	2.21191	2.20703	2.21191	2.21191	2.21191
2.405	2.21191	2.21191	2.20703	2.21191	2.21191	2.21191
2.41	2.20703	2.21191	2.20703	2.21191	2.20703	2.21191
2.415	2.20703	2.21191	2.20703	2.21191	2.20703	2.21191
2.42	2.21191	2.21191	2.20703	2.21191	2.21191	2.21191
2.425	2.20703	2.2168	2.20703	2.21191	2.21191	2.21191
2.43	2.20215	2.2168	2.20703	2.21191	2.21191	2.21191
2.435	2.20703	2.2168	2.20703	2.20703	2.21191	2.21191
2.44	2.20703	2.2168	2.20703	2.20703	2.21191	2.21191
2.445	2.20703	2.2168	2.21191	2.20703	2.21191	2.21191
2.45	2.20215	2.2168	2.21191	2.20703	2.21191	2.21191
2.455	2.20703	2.21191	2.21191	2.20703	2.21191	2.20703
2.46	2.21191	2.21191	2.21191	2.20703	2.21191	2.20703
2.465	2.20703	2.21191	2.2168	2.21191	2.21191	2.21191
2.47	2.20703	2.21191	2.2168	2.21191	2.21191	2.21191
2.475	2.21191	2.20703	2.21191	2.21191	2.21191	2.21191
2.48	2.21191	2.20703	2.21191	2.21191	2.21191	2.21191
2.485	2.21191	2.20703	2.21191	2.21191	2.21191	2.21191
2.49	2.21191	2.20703	2.21191	2.21191	2.20703	2.21191
2.495	2.21191	2.20703	2.21191	2.21191	2.20703	2.21191
2.5	2.21191	2.20703	2.21191	2.21191	2.21191	2.21191
2.505	2.21191	2.20703	2.21191	2.21191	2.21191	2.21191
2.51	2.2168	2.20703	2.21191	2.21191	2.20703	2.21191
2.515	2.2168	2.20703	2.20703	2.21191	2.20215	2.21191
2.52	2.2168	2.20703	2.20703	2.21191	2.20703	2.21191
2.525	2.2168	2.20703	2.20703	2.21191	2.20703	2.21191
2.53	2.2168	2.21191	2.20703	2.21191	2.20703	2.21191
2.535	2.2168	2.21191	2.20703	2.21191	2.20703	2.21191
2.54	2.2168	2.21191	2.20703	2.21191	2.20703	2.21191
2.545	2.2168	2.21191	2.20703	2.21191	2.21191	2.21191
2.55	2.2168	2.21191	2.20703	2.21191	2.21191	2.21191
2.555	2.21191	2.21191	2.20703	2.21191	2.21191	2.21191
2.56	2.21191	2.21191	2.20703	2.21191	2.21191	2.21191
2.565	2.21191	2.21191	2.20703	2.21191	2.21191	2.21191
2.57	2.20703	2.21191	2.20703	2.20703	2.21191	2.21191
2.575	2.20703	2.21191	2.20703	2.20703	2.21191	2.21191
2.58	2.20703	2.21191	2.20703	2.20703	2.21191	2.21191
2.585	2.20703	2.21191	2.20703	2.20703	2.21191	2.21191
2.59	2.20703	2.2168	2.21191	2.20703	2.2168	2.21191
2.595	2.20703	2.21191	2.21191	2.20703	2.2168	2.21191
2.6	2.20703	2.20703	2.21191	2.20703	2.2168	2.21191
2.605	2.20703	2.20703	2.21191	2.20703	2.21191	2.21191
2.61	2.20703	2.21191	2.21191	2.20215	2.21191	2.21191
2.615	2.20703	2.21191	2.21191	2.20703	2.21191	2.21191
2.62	2.20703	2.20703	2.21191	2.21191	2.21191	2.21191
2.625	2.20703	2.20703	2.21191	2.21191	2.21191	2.21191
2.63	2.21191	2.21191	2.21191	2.21191	2.21191	2.21191
2.635	2.21191	2.20703	2.21191	2.21191	2.2168	2.21191
2.64	2.21191	2.20215	2.21191	2.21191	2.21191	2.21191
2.645	2.21191	2.20703	2.20703	2.21191	2.21191	2.21191
2.65	2.21191	2.21191	2.20703	2.21191	2.21191	2.21191
2.655	2.21191	2.20703	2.20703	2.2168	2.21191	2.21191
2.66	2.21191	2.20703	2.21191	2.2168	2.21191	2.21191
2.665	2.21191	2.21191	2.21191	2.21191	2.21191	2.21191
2.67	2.2168	2.2168	2.20703	2.21191	2.21191	2.21191
2.675	2.2168	2.21191	2.20703	2.21191	2.20703	2.21191
2.68	2.20703	2.21191	2.20703	2.21191	2.20703	2.21191
2.685	2.20703	2.21191	2.20703	2.20703	2.20703	2.21191
2.69	2.20703	2.2168	2.20703	2.20703	2.20703	2.21191
2.695	2.20703	2.21191	2.20703	2.20703	2.20703	2.21191
2.7	2.20703	2.20703	2.20703	2.20703	2.20703	2.21191
2.705	2.20703	2.21191	2.20703	2.20703	2.20703	2.21191
2.71	2.20703	2.21191	2.20703	2.20703	2.20703	2.21191
2.715	2.20703	2.20703	2.21191	2.20703	2.20703	2.21191
2.72	2.20215	2.20703	2.21191	2.20703	2.20703	2.21191
2.725	2.21191	2.20703	2.21191	2.20703	2.20703	2.21191
2.73	2.20703	2.20703	2.21191	2.20703	2.20703	2.21191
2.735	2.20703	2.20703	2.21191	2.21191	2.21191	2.21191
2.74	2.20703	2.20703	2.21191	2.21191	2.21191	2.21191
2.745	2.21191	2.20703	2.21191	2.21191	2.21191	2.21191
2.75	2.21191	2.20703	2.21191	2.21191	2.20703	2.21191
2.755	2.21191	2.20703	2.21191	2.21191	2.21191	2.21191
2.76	2.21191	2.20703	2.21191	2.21191	2.2168	2.21191
2.765	2.21191	2.21191	2.20703	2.21191	2.21191	2.21191
2.77	2.21191	2.21191	2.20703	2.21191	2.21191	2.21191
2.775	2.21191	2.21191	2.20703	2.21191	2.21191	2.21191
2.78	2.21191	2.21191	2.21191	2.21191	2.2168	2.21191
2.785	2.21191	2.21191	2.21191	2.21191	2.21191	2.21191
2.79	2.21191	2.2168	2.20703	2.20703	2.20703	2.21191
2.795	2.21191	2.21191	2.20703	2.20703	2.20703	2.21191
2.8	2.21191	2.20703	2.20703	2.20703	2.20703	2.21191
2.805	2.21191	2.20703	2.20703	2.20703	2.20703	2.21191
2.81	2.21191	2.21191	2.20703	2.20703	2.20703	2.21191
2.815	2.21191	2.21191	2.20703	2.20703	2.20703	2.21191
2.82	2.20703	2.20703	2.20703	2.21191	2.20703	2.21191
2.825	2.20703	2.20703	2.20703	2.20703	2.20703	2.21191
2.83	2.20703	2.20703	2.20703	2.21191	2.20703	2.21191
2.835	2.20703	2.20703	2.20703	2.21191	2.21191	2.21191
2.84	2.20703	2.20703	2.21191	2.2168	2.21191	2.21191
2.845	2.20703	2.20703	2.21191	2.21191	2.21191	2.21191
2.85	2.20703	2.20703	2.21191	2.21191	2.21191	2.21191
2.855	2.20703	2.20703	2.21191	2.21191	2.21191	2.21191
2.86	2.20703	2.20703	2.2168	2.21191	2.2168	2.21191
2.865	2.20703	2.20703	2.2168	2.21191	2.2168	2.21191
2.87	2.20703	2.20703	2.21191	2.21191	2.21191	2.21191
2.875	2.20703	2.20703	2.20703	2.21191	2.21191	2.21191
2.88	2.21191	2.20703	2.21191	2.21191	2.21191	2.21191
2.885	2.21191	2.20703	2.21191	2.21191	2.21191	2.21191
2.89	2.21191	2.20703	2.21191	2.21191	2.20703	2.21191
2.895	2.21191	2.20703	2.20703	2.21191	2.20703	2.21191
2.9	2.2168	2.20703	2.20703	2.21191	2.21191	2.21191
2.905	2.21191	2.20703	2.20703	2.20703	2.21191	2.21191
2.91	2.21191	2.21191	2.20703	2.20703	2.20703	2.21191
2.915	2.21191	2.21191	2.20703	2.20703	2.20703	2.21191
2.92	2.21191	2.21191	2.20703	2.20703	2.20703	2.21191
2.925	2.21191	2.21191	2.20703	2.20703	2.20703	2.21191
2.93	2.20703	2.21191	2.20703	2.20703	2.20703	2.21191
2.935	2.20703	2.21191	2.20703	2.20703	2.20703	2.21191
2.94	2.20703	2.21191	2.20703	2.20703	2.21191	2.21191
2.945	2.20703	2.21191	2.20703	2.20703	2.2168	2.21191
2.95	2.20215	2.21191	2.20703	2.20703	2.21191	2.20703
2.955	2.20703	2.21191	2.20703	2.20703	2.21191	2.21191
2.96	2.20703	2.21191	2.20703	2.20703	2.21191	2.2168
2.965	2.21191	2.21191	2.20703	2.20703	2.21191	2.21191
2.97	2.20703	2.21191	2.20703	2.20703	2.21191	2.21191
2.975	2.20703	2.21191	2.20703	2.20703	2.21191	2.21191
2.98	2.21191	2.20703	2.20703	2.20703	2.21191	2.21191
2.985	2.21191	2.20703	2.20703	2.21191	2.21191	2.21191
2.99	2.21191	2.20703	2.20703	2.21191	2.21191	2.21191
2.995	2.21191	2.20703	2.20703	2.21191	2.21191	2.21191
3	2.21191	2.20703	2.20703	2.21191	2.21191	2.20703
3.005	2.21191	2.21191	2.20703	2.2168	2.20703	2.21191
3.01	2.21191	2.21191	2.20703	2.2168	2.20703	2.2168
3.015	2.21191	2.20703	2.20703	2.2168	2.20703	2.21191
3.02	2.21191	2.20703	2.20703	2.21191	2.20703	2.20703
3.025	2.21191	2.20703	2.20703	2.21191	2.20703	2.21191
3.03	2.21191	2.20703	2.21191	2.21191	2.20703	2.21191
3.035	2.21191	2.20703	2.20703	2.21191	2.20703	2.20703
3.04	2.20703	2.20703	2.21191	2.20703	2.20703	2.20215
3.045	2.20703	2.20703	2.21191	2.20703	2.20703	2.20703
3.05	2.20703	2.20703	2.21191	2.20703	2.20703	2.20703
3.055	2.20703	2.20703	2.21191	2.20703	2.20703	2.20703
3.06	2.20703	2.20703	2.21191	2.20703	2.20703	2.20703
3.065	2.20703	2.20703	2.21191	2.20703	2.20703	2.20703
3.07	2.20703	2.20703	2.21191	2.20703	2.21191	2.21191
3.075	2.20703	2.20703	2.21191	2.20703	2.21191	2.21191
3.08	2.20703	2.20703	2.21191	2.20703	2.21191	2.21191
3.085	2.20703	2.20703	2.21191	2.20703	2.21191	2.21191
3.09	2.20703	2.20703	2.21191	2.20703	2.21191	2.21191
3.095	2.20703	2.20703	2.21191	2.20703	2.21191	2.21191
3.1	2.20703	2.20703	2.21191	2.20703	2.2168	2.21191
3.105	2.20703	2.20703	2.21191	2.20703	2.2168	2.21191
3.11	2.20703	2.20703	2.21191	2.20703	2.21191	2.21191
3.115	2.20703	2.20703	2.21191	2.20703	2.21191	2.21191
3.12	2.20703	2.20703	2.20703	2.20703	2.21191	2.21191
3.125	2.20703	2.20703	2.20703	2.20703	2.21191	2.21191
3.13	2.20703	2.20703	2.20703	2.20703	2.21191	2.21191
3.135	2.20703	2.20703	2.20703	2.20703	2.21191	2.21191
3.14	2.20703	2.20703	2.20703	2.20703	2.21191	2.20703
3.145	2.20703	2.20703	2.20703	2.20703	2.21191	2.20703
3.15	2.20703	2.20703	2.20703	2.20703	2.21191	2.21191
3.155	2.20703	2.20703	2.20703	2.20703	2.20703	2.21191
3.16	2.20703	2.20703	2.20703	2.20703	2.20703	2.21191
3.165	2.20703	2.20703	2.20703	2.20703	2.20703	2.21191
3.17	2.20703	2.20703	2.20703	2.20703	2.20703	2.21191
3.175	2.20703	2.20703	2.20703	2.20703	2.20703	2.21191
3.18	2.20703	2.21191	2.20703	2.20703	2.20703	2.21191
3.185	2.20703	2.20703	2.20703	2.20703	2.20703	2.21191
3.19	2.20703	2.21191	2.20703	2.20703	2.20703	2.21191
3.195	2.20703	2.20703	2.20703	2.20703	2.20703	2.21191
3.2	2.20703	2.20703	2.20703	2.20703	2.20703	2.21191
3.205	2.20703	2.20703	2.20703	2.20703	2.20703	2.21191
3.21	2.20703	2.21191	2.20703	2.20703	2.20703	2.21191
3.215	2.20703	2.21191	2.20703	2.20703	2.20703	2.21191
3.22	2.20703	2.21191	2.20703	2.20703	2.20703	2.21191
3.225	2.20703	2.21191	2.20703	2.20703	2.20703	2.21191
3.23	2.20703	2.21191	2.20703	2.20703	2.20703	2.20703
3.235	2.20703	2.20703	2.20703	2.20703	2.20703	2.20703
3.24	2.20703	2.20703	2.20703	2.20703	2.20703	2.20703
3.245	2.20703	2.21191	2.20703	2.21191	2.20703	2.20703
3.25	2.20703	2.21191	2.21191	2.21191	2.20703	2.20703
3.255	2.20703	2.20703	2.21191	2.21191	2.20703	2.20703
3.26	2.20703	2.20703	2.21191	2.21191	2.20703	2.21191
3.265	2.20703	2.20703	2.21191	2.2168	2.20703	2.20703
3.27	2.20703	2.20703	2.21191	2.2168	2.20703	2.21191
3.275	2.20703	2.21191	2.20703	2.21191	2.21191	2.21191
3.28	2.20703	2.21191	2.20703	2.21191	2.21191	2.21191
3.285	2.20703	2.20703	2.20703	2.21191	2.21191	2.20703
3.29	2.20703	2.20703	2.20703	2.21191	2.21191	2.20703
3.295	2.20703	2.20703	2.20703	2.21191	2.21191	2.21191
3.3	2.20703	2.20703	2.20703	2.21191	2.2168	2.21191
3.305	2.21191	2.20703	2.20703	2.21191	2.2168	2.21191
3.31	2.21191	2.20703	2.20703	2.21191	2.21191	2.20703
3.315	2.20703	2.21191	2.20703	2.21191	2.21191	2.21191
3.32	2.20703	2.21191	2.20703	2.21191	2.21191	2.2168
3.325	2.20703	2.20703	2.20703	2.21191	2.21191	2.21191
3.33	2.20703	2.20703	2.20703	2.21191	2.21191	2.21191
3.335	2.20703	2.20703	2.20703	2.20703	2.21191	2.21191
3.34	2.20703	2.20703	2.20703	2.20703	2.21191	2.21191
3.345	2.20703	2.20703	2.21191	2.20703	2.20703	2.21191
3.35	2.20703	2.21191	2.21191	2.20703	2.20703	2.21191
3.355	2.20703	2.21191	2.20703	2.20703	2.20703	2.21191
3.36	2.20703	2.20703	2.20703	2.20703	2.20703	2.21191
3.365	2.21191	2.20703	2.20703	2.20703	2.20703	2.20703
3.37	2.21191	2.21191	2.20703	2.20703	2.20703	2.20703
3.375	2.20703	2.21191	2.20703	2.20703	2.20703	2.20703
3.38	2.20703	2.20703	2.20703	2.20703	2.20703	2.20703
3.385	2.20703	2.20703	2.20703	2.20703	2.20703	2.20703
3.39	2.20703	2.21191	2.20703	2.20703	2.20703	2.20703
3.395	2.20703	2.21191	2.20703	2.20703	2.20703	2.20703
3.4	2.20703	2.21191	2.20703	2.20703	2.20703	2.20703
3.405	2.20703	2.21191	2.20703	2.20703	2.20703	2.20703
3.41	2.20703	2.21191	2.20703	2.20703	2.20703	2.20703
3.415	2.20703	2.21191	2.21191	2.20703	2.20703	2.20703
3.42	2.20703	2.21191	2.20703	2.20703	2.20703	2.21191
3.425	2.20703	2.21191	2.20703	2.20703	2.20703	2.21191
3.43	2.20703	2.21191	2.20703	2.21191	2.20703	2.21191
3.435	2.20703	2.21191	2.21191	2.20703	2.20703	2.21191
3.44	2.20703	2.20703	2.21191	2.20703	2.20703	2.21191
3.445	2.21191	2.21191	2.21191	2.20703	2.20703	2.21191
3.45	2.21191	2.21191	2.21191	2.20703	2.20703	2.21191
3.455	2.21191	2.21191	2.21191	2.20703	2.20703	2.2168
3.46	2.20703	2.21191	2.20703	2.20703	2.20703	2.2168
3.465	2.20703	2.21191	2.20703	2.20703	2.20703	2.21191
3.47	2.20703	2.21191	2.20703	2.21191	2.20703	2.21191
3.475	2.20703	2.21191	2.20703	2.21191	2.20703	2.2168
3.48	2.20703	2.21191	2.20703	2.20703	2.20703	2.2168
3.485	2.21191	2.21191	2.20703	2.20703	2.20703	2.21191
3.49	2.21191	2.21191	2.20703	2.21191	2.20703	2.21191
3.495	2.20703	2.21191	2.21191	2.21191	2.20703	2.20703
3.5	2.20703	2.21191	2.21191	2.20703	2.20703	2.20703
3.505	2.21191	2.21191	2.21191	2.20703	2.20703	2.20703
3.51	2.21191	2.21191	2.21191	2.20703	2.20703	2.20703
3.515	2.20703	2.21191	2.21191	2.20703	2.20703	2.20703
3.52	2.20703	2.21191	2.21191	2.20703	2.20703	2.20703
3.525	2.21191	2.21191	2.21191	2.20703	2.20703	2.20703
3.53	2.21191	2.21191	2.21191	2.20703	2.20703	2.20703
3.535	2.21191	2.21191	2.21191	2.20703	2.20703	2.20703
3.54	2.21191	2.21191	2.21191	2.20703	2.20703	2.20703
3.545	2.21191	2.21191	2.21191	2.20703	2.20703	2.20703
3.55	2.21191	2.21191	2.21191	2.20703	2.20703	2.20703
3.555	2.21191	2.21191	2.21191	2.20703	2.20703	2.20703
3.56	2.21191	2.21191	2.21191	2.21191	2.20703	2.20703
3.565	2.21191	2.21191	2.21191	2.20703	2.20703	2.21191
3.57	2.21191	2.21191	2.21191	2.20703	2.20703	2.21191
3.575	2.21191	2.21191	2.21191	2.20703	2.20703	2.21191
3.58	2.21191	2.21191	2.21191	2.20703	2.20703	2.21191
3.585	2.21191	2.21191	2.21191	2.20703	2.20703	2.21191
3.59	2.21191	2.21191	2.21191	2.21191	2.20703	2.21191
3.595	2.21191	2.21191	2.21191	2.21191	2.20703	2.21191
3.6	2.21191	2.21191	2.21191	2.20703	2.20703	2.21191
3.605	2.21191	2.21191	2.21191	2.20703	2.20703	2.21191
3.61	2.2168	2.21191	2.21191	2.20703	2.20703	2.21191
3.615	2.21191	2.21191	2.21191	2.21191	2.20703	2.21191
3.62	2.20703	2.21191	2.21191	2.21191	2.20703	2.21191
3.625	2.21191	2.21191	2.21191	2.20703	2.20703	2.21191
3.63	2.2168	2.21191	2.21191	2.20703	2.20703	2.21191
3.635	2.21191	2.21191	2.2168	2.20703	2.20703	2.21191
3.64	2.21191	2.21191	2.21191	2.20703	2.20703	2.21191
3.645	2.21191	2.21191	2.20703	2.20703	2.20703	2.20703
3.65	2.21191	2.21191	2.21191	2.21191	2.20703	2.20703
3.655	2.21191	2.21191	2.21191	2.2168	2.20703	2.20703
3.66	2.21191	2.21191	2.21191	2.21191	2.20703	2.20703
3.665	2.21191	2.21191	2.21191	2.21191	2.20703	2.20703
3.67	2.21191	2.21191	2.21191	2.21191	2.20703	2.20703
3.675	2.21191	2.21191	2.21191	2.21191	2.20703	2.20703
3.68	2.21191	2.21191	2.21191	2.21191	2.21191	2.20703
3.685	2.21191	2.21191	2.21191	2.21191	2.21191	2.20703
3.69	2.21191	2.21191	2.21191	2.21191	2.20703	2.20703
3.695	2.21191	2.21191	2.21191	2.21191	2.20703	2.20703
3.7	2.21191	2.21191	2.21191	2.21191	2.21191	2.20703
3.705	2.21191	2.21191	2.21191	2.21191	2.21191	2.20703
3.71	2.21191	2.21191	2.21191	2.21191	2.20703	2.20703
3.715	2.21191	2.21191	2.21191	2.21191	2.20703	2.20703
3.72	2.21191	2.21191	2.21191	2.21191	2.20703	2.20703
3.725	2.21191	2.21191	2.21191	2.21191	2.20703	2.20703
3.73	2.21191	2.21191	2.21191	2.21191	2.20703	2.20703
3.735	2.21191	2.21191	2.21191	2.21191	2.21191	2.20703
3.74	2.21191	2.21191	2.21191	2.21191	2.21191	2.20703
3.745	2.21191	2.21191	2.21191	2.21191	2.21191	2.20703
3.75	2.21191	2.21191	2.21191	2.21191	2.20703	2.20703
3.755	2.21191	2.21191	2.21191	2.21191	2.20703	2.20703
3.76	2.21191	2.21191	2.21191	2.21191	2.20703	2.20703
3.765	2.21191	2.2168	2.21191	2.21191	2.20703	2.20703
3.77	2.21191	2.2168	2.21191	2.21191	2.20703	2.20703
3.775	2.2168	2.2168	2.21191	2.21191	2.20703	2.20703
3.78	2.2168	2.21191	2.21191	2.21191	2.20703	2.20703
3.785	2.21191	2.21191	2.21191	2.21191	2.21191	2.20703
3.79	2.21191	2.21191	2.21191	2.21191	2.21191	2.20703
3.795	2.21191	2.21191	2.21191	2.21191	2.20703	2.20703
3.8	2.21191	2.21191	2.21191	2.21191	2.20703	2.20703
3.805	2.21191	2.21191	2.21191	2.21191	2.21191	2.20703
3.81	2.21191	2.2168	2.2168	2.21191	2.21191	2.20703
3.815	2.21191	2.2168	2.2168	2.21191	2.20703	2.20703
3.82	2.21191	2.2168	2.21191	2.21191	2.20703	2.20703
3.825	2.21191	2.2168	2.21191	2.21191	2.21191	2.20703
3.83	2.21191	2.2168	2.21191	2.21191	2.21191	2.20703
3.835	2.21191	2.2168	2.21191	2.21191	2.20703	2.20703
3.84	2.2168	2.2168	2.21191	2.21191	2.20703	2.20703
3.845	2.2168	2.2168	2.2168	2.21191	2.21191	2.20703
3.85	2.2168	2.2168	2.2168	2.21191	2.21191	2.20703
3.855	2.21191	2.2168	2.21191	2.21191	2.21191	2.20703
3.86	2.21191	2.2168	2.21191	2.21191	2.21191	2.20703
3.865	2.2168	2.2168	2.2168	2.21191	2.21191	2.20703
3.87	2.2168	2.2168	2.2168	2.21191	2.21191	2.20703
3.875	2.2168	2.2168	2.21191	2.21191	2.21191	2.21191
3.88	2.2168	2.2168	2.21191	2.21191	2.21191	2.20703
3.885	2.2168	2.2168	2.21191	2.21191	2.21191	2.20703
3.89	2.2168	2.2168	2.2168	2.21191	2.21191	2.20703
3.895	2.2168	2.2168	2.2168	2.21191	2.21191	2.20703
3.9	2.21191	2.2168	2.2168	2.21191	2.21191	2.21191
3.905	2.21191	2.2168	2.2168	2.21191	2.20703	2.21191
3.91	2.2168	2.2168	2.21191	2.21191	2.20703	2.21191
3.915	2.2168	2.2168	2.21191	2.21191	2.21191	2.20703
3.92	2.2168	2.2168	2.2168	2.2168	2.21191	2.20703
3.925	2.2168	2.2168	2.2168	2.2168	2.21191	2.21191
3.93	2.2168	2.2168	2.2168	2.21191	2.21191	2.21191
3.935	2.2168	2.2168	2.2168	2.21191	2.21191	2.20703
3.94	2.2168	2.2168	2.2168	2.21191	2.21191	2.20703
3.945	2.2168	2.2168	2.21191	2.21191	2.21191	2.21191
3.95	2.2168	2.2168	2.21191	2.21191	2.21191	2.21191
3.955	2.2168	2.2168	2.2168	2.21191	2.21191	2.21191
3.96	2.2168	2.2168	2.2168	2.2168	2.21191	2.21191
3.965	2.2168	2.2168	2.2168	2.2168	2.21191	2.21191
3.97	2.2168	2.2168	2.2168	2.2168	2.21191	2.20703
3.975	2.2168	2.2168	2.2168	2.2168	2.21191	2.20703
3.98	2.2168	2.2168	2.2168	2.21191	2.21191	2.21191
3.985	2.2168	2.22168	2.2168	2.21191	2.21191	2.21191
3.99	2.2168	2.22168	2.2168	2.21191	2.21191	2.21191
3.995	2.2168	2.2168	2.2168	2.21191	2.21191	2.21191
4	2.2168	2.2168	2.2168	2.21191	2.21191	2.21191
4.005	2.2168	2.22168	2.2168	2.21191	2.21191	2.21191
4.01	2.2168	2.2168	2.2168	2.21191	2.21191	2.21191
4.015	2.2168	2.21191	2.2168	2.21191	2.21191	2.21191
4.02	2.2168	2.2168	2.2168	2.21191	2.21191	2.21191
4.025	2.22168	2.22168	2.2168	2.21191	2.21191	2.21191
4.03	2.22168	2.2168	2.2168	2.2168	2.21191	2.21191
4.035	2.2168	2.2168	2.2168	2.2168	2.21191	2.21191
4.04	2.2168	2.2168	2.2168	2.2168	2.21191	2.21191
4.045	2.2168	2.2168	2.2168	2.2168	2.21191	2.21191
4.05	2.2168	2.2168	2.2168	2.2168	2.21191	2.21191
4.055	2.2168	2.2168	2.2168	2.2168	2.21191	2.21191
4.06	2.2168	2.2168	2.2168	2.2168	2.21191	2.21191
4.065	2.2168	2.22168	2.2168	2.2168	2.21191	2.21191
4.07	2.2168	2.22168	2.2168	2.21191	2.21191	2.21191
4.075	2.2168	2.22168	2.2168	2.21191	2.21191	2.21191
4.08	2.22168	2.22168	2.2168	2.2168	2.21191	2.21191
4.085	2.22168	2.22168	2.2168	2.2168	2.21191	2.21191
4.09	2.2168	2.22168	2.2168	2.21191	2.21191	2.21191
4.095	2.2168	2.22168	2.2168	2.2168	2.21191	2.21191
4.1	2.22168	2.22168	2.22168	2.2168	2.21191	2.21191
4.105	2.22168	2.22168	2.22168	2.2168	2.21191	2.21191
4.11	2.2168	2.22168	2.2168	2.21191	2.21191	2.21191
4.115	2.2168	2.22168	2.2168	2.2168	2.21191	2.21191
4.12	2.22168	2.2168	2.22168	2.22168	2.21191	2.21191
4.125	2.22168	2.2168	2.22168	2.2168	2.21191	2.21191
4.13	2.22168	2.22168	2.2168	2.2168	2.2168	2.21191
4.135	2.22168	2.22168	2.2168	2.2168	2.2168	2.21191
4.14	2.22168	2.22168	2.2168	2.2168	2.2168	2.21191
4.145	2.22168	2.22168	2.2168	2.2168	2.2168	2.21191
4.15	2.2168	2.22168	2.2168	2.2168	2.2168	2.21191
4.155	2.22168	2.22168	2.22168	2.2168	2.2168	2.21191
4.16	2.22168	2.22168	2.22168	2.2168	2.21191	2.21191
4.165	2.22168	2.22168	2.22168	2.2168	2.21191	2.21191
4.17	2.22168	2.22168	2.22168	2.2168	2.21191	2.21191
4.175	2.22168	2.22168	2.22168	2.2168	2.2168	2.21191
4.18	2.22168	2.22168	2.22168	2.2168	2.2168	2.21191
4.185	2.22168	2.22168	2.22168	2.2168	2.2168	2.21191
4.19	2.22168	2.22168	2.22168	2.2168	2.2168	2.21191
4.195	2.22168	2.22168	2.22168	2.2168	2.2168	2.21191
4.2	2.22168	2.22168	2.22168	2.2168	2.2168	2.21191
4.205	2.22168	2.22168	2.22168	2.22168	2.2168	2.21191
4.21	2.22168	2.22168	2.22168	2.2168	2.2168	2.21191
4.215	2.22168	2.22168	2.22168	2.2168	2.21191	2.21191
4.22	2.22168	2.22168	2.22168	2.2168	2.21191	2.21191
4.225	2.22168	2.22168	2.22168	2.2168	2.21191	2.21191
4.23	2.22168	2.22168	2.22168	2.2168	2.2168	2.21191
4.235	2.22168	2.22168	2.22168	2.2168	2.2168	2.21191
4.24	2.22168	2.22168	2.22168	2.2168	2.2168	2.21191
4.245	2.22168	2.22168	2.22168	2.2168	2.2168	2.2168
4.25	2.22168	2.22168	2.22168	2.2168	2.2168	2.2168
4.255	2.22168	2.22656	2.22168	2.2168	2.2168	2.21191
4.26	2.22168	2.22656	2.22168	2.2168	2.2168	2.21191
4.265	2.22168	2.22656	2.22168	2.22168	2.2168	2.21191
4.27	2.22168	2.22656	2.22168	2.2168	2.2168	2.21191
4.275	2.22168	2.22656	2.22168	2.22168	2.2168	2.21191
4.28	2.22168	2.22656	2.22168	2.22168	2.2168	2.21191
4.285	2.22656	2.22168	2.22168	2.22168	2.2168	2.2168
4.29	2.22656	2.22168	2.22168	2.22168	2.2168	2.2168
4.295	2.22656	2.22168	2.22168	2.22168	2.2168	2.2168
4.3	2.22656	2.22168	2.22168	2.22168	2.2168	2.2168
4.305	2.22656	2.22168	2.22168	2.22168	2.2168	2.2168
4.31	2.22656	2.22656	2.22168	2.22168	2.2168	2.2168
4.315	2.22656	2.23145	2.22168	2.22168	2.2168	2.2168
4.32	2.22656	2.22656	2.22168	2.22168	2.2168	2.2168
4.325	2.22656	2.22656	2.22168	2.22168	2.2168	2.2168
4.33	2.22656	2.22656	2.22168	2.22168	2.2168	2.2168
4.335	2.22656	2.22656	2.22168	2.22168	2.2168	2.2168
4.34	2.22656	2.22656	2.22656	2.22168	2.2168	2.2168
4.345	2.22656	2.22656	2.22656	2.22168	2.2168	2.2168
4.35	2.22656	2.22656	2.22656	2.22168	2.2168	2.2168
4.355	2.22656	2.22656	2.22656	2.22168	2.2168	2.2168
4.36	2.22656	2.22656	2.22656	2.22168	2.2168	2.2168
4.365	2.22656	2.22656	2.22656	2.22168	2.2168	2.2168
4.37	2.22656	2.22656	2.22656	2.22168	2.2168	2.2168
4.375	2.22656	2.22656	2.22656	2.22168	2.2168	2.2168
4.38	2.22656	2.23145	2.22168	2.22168	2.2168	2.2168
4.385	2.22656	2.23145	2.22168	2.22168	2.2168	2.2168
4.39	2.22656	2.22656	2.22656	2.22168	2.2168	2.2168
4.395	2.22656	2.22656	2.22656	2.22168	2.2168	2.2168
4.4	2.23145	2.22656	2.22656	2.22168	2.2168	2.2168
4.405	2.23145	2.22656	2.22656	2.22656	2.22168	2.2168
4.41	2.23145	2.22656	2.22656	2.22656	2.22168	2.2168
4.415	2.23145	2.22656	2.22656	2.22168	2.2168	2.2168
4.42	2.22656	2.23145	2.22656	2.22168	2.2168	2.2168
4.425	2.22656	2.23145	2.22656	2.22656	2.2168	2.2168
4.43	2.23145	2.23145	2.22656	2.22656	2.2168	2.2168
4.435	2.23145	2.23145	2.22656	2.22168	2.2168	2.2168
4.44	2.23145	2.23145	2.22656	2.22168	2.2168	2.2168
4.445	2.23145	2.23145	2.22656	2.22168	2.22168	2.2168
4.45	2.23145	2.23145	2.22656	2.22168	2.22168	2.2168
4.455	2.23145	2.23145	2.22656	2.22168	2.22168	2.2168
4.46	2.23145	2.23145	2.22656	2.22168	2.22168	2.2168
4.465	2.23145	2.23145	2.23145	2.22168	2.22168	2.2168
4.47	2.23145	2.23145	2.23145	2.22168	2.22168	2.2168
4.475	2.23145	2.23145	2.22656	2.22168	2.22168	2.2168
4.48	2.23145	2.23145	2.22656	2.22656	2.22168	2.2168
4.485	2.23145	2.23145	2.22656	2.22656	2.22168	2.2168
4.49	2.23145	2.23145	2.22656	2.22656	2.22168	2.2168
4.495	2.23145	2.23145	2.22656	2.22168	2.22168	2.2168
4.5	2.23145	2.23145	2.22656	2.22168	2.22168	2.22168
4.505	2.23145	2.23145	2.23145	2.22656	2.22168	2.2168
4.51	2.23145	2.23145	2.23145	2.22656	2.22168	2.2168
4.515	2.23145	2.23633	2.23145	2.22656	2.22168	2.2168
4.52	2.23633	2.23633	2.23145	2.22656	2.22168	2.2168
4.525	2.23633	2.23633	2.23145	2.22656	2.22168	2.2168
4.53	2.23633	2.23633	2.23145	2.22656	2.22168	2.2168
4.535	2.23633	2.23633	2.23145	2.23145	2.22168	2.22168
4.54	2.23633	2.23633	2.23145	2.23145	2.22168	2.22168
4.545	2.23633	2.23633	2.23145	2.22656	2.22168	2.22168
4.55	2.23633	2.23633	2.23145	2.22656	2.22168	2.22168
4.555	2.23633	2.23633	2.23633	2.22656	2.22168	2.22168
4.56	2.23633	2.23633	2.23633	2.22656	2.22168	2.22168
4.565	2.23633	2.23633	2.23633	2.22656	2.22168	2.22168
4.57	2.23633	2.23633	2.23145	2.22656	2.22168	2.22168
4.575	2.23633	2.23633	2.23145	2.22656	2.22168	2.22168
4.58	2.23633	2.23633	2.23145	2.22656	2.22168	2.22168
4.585	2.23633	2.23633	2.23145	2.23145	2.22168	2.22168
4.59	2.23633	2.23633	2.23633	2.23145	2.22168	2.22168
4.595	2.23633	2.23633	2.23633	2.23145	2.22168	2.22168
4.6	2.23633	2.23633	2.23145	2.23145	2.22168	2.22168
4.605	2.23633	2.23633	2.23145	2.23145	2.22168	2.22168
4.61	2.23633	2.23633	2.23145	2.23145	2.22168	2.22168
4.615	2.23633	2.23633	2.23145	2.22656	2.22168	2.22168
4.62	2.24121	2.24121	2.23145	2.22656	2.22656	2.22168
4.625	2.24121	2.24121	2.23633	2.23145	2.22656	2.22168
4.63	2.24121	2.24121	2.23633	2.23145	2.22168	2.22168
4.635	2.24121	2.24121	2.23145	2.23145	2.22168	2.22168
4.64	2.24121	2.24121	2.23145	2.23145	2.22656	2.22168
4.645	2.24121	2.24121	2.23633	2.23145	2.22656	2.22168
4.65	2.24121	2.24121	2.23633	2.23145	2.22656	2.22168
4.655	2.24121	2.24121	2.23633	2.23145	2.22656	2.22168
4.66	2.24121	2.24121	2.23633	2.23145	2.22656	2.22168
4.665	2.24121	2.24121	2.23633	2.23145	2.22656	2.22168
4.67	2.24121	2.24121	2.23633	2.23145	2.22656	2.22168
4.675	2.24121	2.24121	2.23633	2.23145	2.22656	2.22168
4.68	2.24609	2.24121	2.23633	2.23145	2.22656	2.22168
4.685	2.24609	2.24121	2.23633	2.23145	2.22656	2.22168
4.69	2.24609	2.24121	2.23633	2.23145	2.22656	2.22168
4.695	2.24121	2.24121	2.23633	2.23145	2.22656	2.22168
4.7	2.24609	2.24121	2.23633	2.23145	2.22656	2.22656
4.705	2.24609	2.24121	2.24121	2.23145	2.22656	2.22656
4.71	2.24609	2.24609	2.24121	2.23145	2.22656	2.22656
4.715	2.24609	2.24609	2.24121	2.23633	2.22656	2.22168
4.72	2.24609	2.24609	2.24121	2.23633	2.22656	2.22656
4.725	2.24609	2.24609	2.24121	2.23145	2.22656	2.22656
4.73	2.24609	2.24609	2.24121	2.23145	2.22656	2.22656
4.735	2.24609	2.24609	2.24121	2.23145	2.22656	2.22656
4.74	2.24609	2.24609	2.24121	2.23145	2.22656	2.22656
4.745	2.24609	2.24609	2.24121	2.23633	2.22656	2.22656
4.75	2.24609	2.24609	2.24121	2.23633	2.23145	2.22656
4.755	2.24609	2.24609	2.24121	2.23633	2.23145	2.22656
4.76	2.24609	2.24609	2.24121	2.23633	2.23145	2.22656
4.765	2.24609	2.24609	2.24121	2.23633	2.22656	2.22656
4.77	2.24609	2.24609	2.24121	2.23633	2.22656	2.22656
4.775	2.24609	2.24609	2.24121	2.23633	2.22656	2.22656
4.78	2.24609	2.25098	2.24609	2.23633	2.23145	2.22656
4.785	2.25098	2.24609	2.24609	2.23633	2.23145	2.22656
4.79	2.25098	2.25098	2.24609	2.23633	2.22656	2.22656
4.795	2.25098	2.24609	2.24121	2.23633	2.23145	2.22656
4.8	2.25098	2.25098	2.24609	2.23633	2.23633	2.22656
4.805	2.25098	2.24609	2.25098	2.23633	2.23145	2.22656
4.81	2.25098	2.25098	2.24609	2.23633	2.23145	2.22656
4.815	2.25098	2.25098	2.24609	2.23633	2.23145	2.23145
4.82	2.25098	2.25098	2.24609	2.23633	2.23145	2.23145
4.825	2.25098	2.25098	2.24609	2.23633	2.23145	2.22656
4.83	2.25586	2.25098	2.24609	2.23633	2.23145	2.22656
4.835	2.25586	2.25098	2.24609	2.24121	2.23145	2.22656
4.84	2.25586	2.25098	2.24609	2.24121	2.23145	2.22656
4.845	2.25586	2.25098	2.24609	2.23633	2.23145	2.22656
4.85	2.25586	2.25098	2.25098	2.23633	2.23145	2.23145
4.855	2.25586	2.25098	2.24609	2.24121	2.23145	2.23145
4.86	2.25586	2.25586	2.25098	2.24121	2.23145	2.22656
4.865	2.25586	2.25586	2.24609	2.24121	2.23145	2.22656
4.87	2.25586	2.25586	2.25098	2.24121	2.23145	2.23145
4.875	2.25586	2.25586	2.25098	2.24121	2.23145	2.23633
4.88	2.25586	2.25586	2.25098	2.24121	2.23145	2.23145
4.885	2.26074	2.25586	2.24609	2.24121	2.23145	2.23145
4.89	2.26074	2.25586	2.24609	2.24121	2.23145	2.22656
4.895	2.26074	2.25586	2.25098	2.24121	2.23633	2.23145
4.9	2.26074	2.25586	2.25098	2.24121	2.23633	2.23145
4.905	2.26074	2.25586	2.25098	2.24121	2.23633	2.23145
4.91	2.25586	2.25586	2.25098	2.24121	2.23633	2.23145
4.915	2.26074	2.25586	2.25098	2.24121	2.23633	2.23145
4.92	2.26074	2.25586	2.25098	2.24609	2.23633	2.23145
4.925	2.26074	2.26074	2.25098	2.24609	2.23633	2.23145
4.93	2.26074	2.26074	2.25098	2.24609	2.23633	2.23145
4.935	2.26074	2.26074	2.25098	2.24609	2.23633	2.23633
4.94	2.26074	2.26074	2.25098	2.24609	2.23633	2.23145
4.945	2.26562	2.26074	2.25098	2.24609	2.23633	2.23145
4.95	2.26562	2.26074	2.25586	2.24609	2.23633	2.23145
4.955	2.26562	2.26074	2.25586	2.24609	2.23633	2.23145
4.96	2.26562	2.26074	2.25586	2.24609	2.23633	2.23145
4.965	2.26562	2.26074	2.25586	2.24609	2.23633	2.23145
4.97	2.26562	2.26074	2.25586	2.24609	2.23633	2.23633
4.975	2.26562	2.26562	2.25586	2.24609	2.23633	2.23633
4.98	2.26562	2.26562	2.25586	2.24609	2.24121	2.23633
4.985	2.26562	2.26074	2.25586	2.24609	2.24121	2.23633
4.99	2.26562	2.26074	2.25586	2.24609	2.24121	2.23633
4.995	2.26562	2.26562	2.25586	2.24609	2.24121	2.23633
5	2.26562	2.26562	2.25586	2.24609	2.24121	2.23633
5.005	2.27051	2.26562	2.26074	2.24609	2.24121	2.23633
5.01	2.27051	2.26562	2.26074	2.25098	2.24121	2.23633
5.015	2.27051	2.26562	2.26074	2.25098	2.24121	2.23633
5.02	2.27051	2.26562	2.26074	2.25098	2.24121	2.23633
5.025	2.27051	2.26562	2.26074	2.25098	2.24121	2.23633
5.03	2.27051	2.26562	2.26074	2.25098	2.24121	2.23633
5.035	2.27051	2.26562	2.26074	2.25098	2.24121	2.23633
5.04	2.27051	2.26562	2.26074	2.25098	2.24121	2.23633
5.045	2.27051	2.27051	2.26074	2.25098	2.24121	2.23633
5.05	2.27051	2.27051	2.26074	2.25098	2.24121	2.23633
5.055	2.27539	2.27051	2.26074	2.25098	2.24121	2.23633
5.06	2.27539	2.27051	2.26562	2.25098	2.24121	2.23633
5.065	2.27539	2.27051	2.26562	2.25098	2.24121	2.23633
5.07	2.27539	2.27051	2.26562	2.25098	2.24121	2.24121
5.075	2.27539	2.27051	2.26562	2.25098	2.24121	2.24121
5.08	2.27539	2.27051	2.26562	2.25586	2.24121	2.24121
5.085	2.27539	2.27051	2.26562	2.25586	2.24121	2.24121
5.09	2.27539	2.27051	2.26562	2.25586	2.24121	2.24121
5.095	2.27539	2.27051	2.26562	2.25586	2.24121	2.24121
5.1	2.27539	2.27539	2.26562	2.25586	2.24609	2.24121
5.105	2.28027	2.27539	2.26562	2.25586	2.24609	2.24121
5.11	2.28027	2.27539	2.26562	2.25586	2.24609	2.24121
5.115	2.28027	2.27539	2.26562	2.25586	2.24609	2.24121
5.12	2.28027	2.27539	2.26562	2.25586	2.24609	2.24121
5.125	2.28027	2.27539	2.26562	2.25586	2.24609	2.24121
5.13	2.28027	2.27539	2.27051	2.25586	2.24609	2.24121
5.135	2.28027	2.27539	2.27051	2.25586	2.24609	2.24121
5.14	2.28027	2.27539	2.27051	2.26074	2.24609	2.24121
5.145	2.28027	2.27539	2.27051	2.26074	2.24609	2.24609
5.15	2.28516	2.28027	2.27051	2.26074	2.24609	2.24609
5.155	2.28516	2.28027	2.27051	2.26074	2.24609	2.24609
5.16	2.28516	2.28027	2.27051	2.26074	2.25098	2.24121
5.165	2.28516	2.28027	2.27051	2.26074	2.25098	2.24609
5.17	2.28516	2.28027	2.27051	2.26074	2.25098	2.24609
5.175	2.28516	2.28027	2.27051	2.26074	2.25098	2.24609
5.18	2.28516	2.28027	2.27051	2.26074	2.25098	2.24609
5.185	2.28516	2.28027	2.27051	2.26074	2.25098	2.24609
5.19	2.28516	2.28027	2.27539	2.26074	2.25098	2.24609
5.195	2.28516	2.28027	2.28027	2.26074	2.25098	2.24609
5.2	2.28516	2.28027	2.27539	2.26074	2.25098	2.24609
5.205	2.29004	2.28027	2.27539	2.26074	2.25098	2.24609
5.21	2.29004	2.28027	2.27539	2.26074	2.25098	2.24609
5.215	2.29004	2.28516	2.27539	2.26562	2.25098	2.24609
5.22	2.29004	2.28516	2.27539	2.26562	2.25098	2.25098
5.225	2.29004	2.28516	2.27539	2.26562	2.25098	2.25098
5.23	2.29004	2.28516	2.27539	2.26562	2.25098	2.25098
5.235	2.29004	2.28516	2.27539	2.26562	2.25098	2.24609
5.24	2.29004	2.28516	2.28027	2.26562	2.25586	2.25098
5.245	2.29492	2.28516	2.28027	2.26562	2.25586	2.25098
5.25	2.29492	2.28516	2.28027	2.26562	2.25586	2.25098
5.255	2.29492	2.28516	2.28027	2.26562	2.25586	2.25098
5.26	2.29492	2.29004	2.28027	2.26562	2.25586	2.25098
5.265	2.29492	2.29004	2.28027	2.26562	2.25586	2.25098
5.27	2.29492	2.29004	2.28516	2.27051	2.25586	2.25586
5.275	2.29492	2.29004	2.28516	2.27051	2.25586	2.25098
5.28	2.29492	2.29004	2.28516	2.27051	2.25586	2.25098
5.285	2.2998	2.29004	2.28516	2.27051	2.25586	2.25098
5.29	2.29492	2.29004	2.28516	2.27051	2.26074	2.25098
5.295	2.29492	2.29004	2.28516	2.27051	2.26074	2.25098
5.3	2.29492	2.29004	2.28516	2.27051	2.26074	2.25098
5.305	2.29492	2.29492	2.28516	2.27051	2.26074	2.25586
5.31	2.2998	2.29492	2.28516	2.27051	2.26074	2.25586
5.315	2.2998	2.29492	2.28516	2.27051	2.26074	2.25586
5.32	2.2998	2.29492	2.28516	2.27539	2.26074	2.25586
5.325	2.2998	2.29492	2.29004	2.27539	2.26074	2.25586
5.33	2.2998	2.29492	2.29004	2.27539	2.26074	2.25586
5.335	2.30469	2.29492	2.29004	2.27539	2.26074	2.25586
5.34	2.30469	2.29492	2.29004	2.27539	2.26074	2.25586
5.345	2.30469	2.29492	2.29004	2.27539	2.26074	2.25586
5.35	2.30469	2.29492	2.29004	2.27539	2.26562	2.25586
5.355	2.30469	2.29492	2.29004	2.27539	2.26562	2.25586
5.36	2.30469	2.2998	2.29004	2.27539	2.26562	2.25586
5.365	2.30469	2.2998	2.29004	2.27539	2.26562	2.25586
5.37	2.30469	2.2998	2.29004	2.27539	2.26562	2.26074
5.375	2.30469	2.2998	2.29004	2.28027	2.26562	2.26074
5.38	2.30469	2.2998	2.29004	2.28027	2.26562	2.26074
5.385	2.30469	2.2998	2.29004	2.28027	2.26562	2.26074
5.39	2.30469	2.2998	2.29004	2.28027	2.26562	2.26074
5.395	2.30469	2.2998	2.29492	2.28027	2.26562	2.26074
5.4	2.30957	2.2998	2.29492	2.28027	2.27051	2.26074
5.405	2.30957	2.2998	2.29492	2.28027	2.27051	2.26074
5.41	2.30957	2.2998	2.29492	2.28027	2.27051	2.26074
5.415	2.30957	2.2998	2.29492	2.28027	2.27051	2.26074
5.42	2.30957	2.2998	2.29492	2.28516	2.27051	2.26074
5.425	2.30957	2.2998	2.2998	2.28516	2.27051	2.26562
5.43	2.30957	2.2998	2.2998	2.28516	2.27051	2.26562
5.435	2.30957	2.2998	2.2998	2.28516	2.27051	2.26562
5.44	2.30957	2.30469	2.2998	2.28516	2.27051	2.26562
5.445	2.30957	2.30469	2.2998	2.28516	2.27051	2.26562
5.45	2.30957	2.30469	2.2998	2.28516	2.27051	2.26562
5.455	2.30957	2.30469	2.2998	2.29004	2.27051	2.26562
5.46	2.30957	2.30469	2.2998	2.29004	2.27051	2.26562
5.465	2.30957	2.30469	2.2998	2.28516	2.27051	2.26562
5.47	2.30957	2.30469	2.2998	2.28516	2.27539	2.26562
5.475	2.30957	2.30469	2.2998	2.28516	2.27539	2.26562
5.48	2.31445	2.30469	2.2998	2.29004	2.27539	2.27051
5.485	2.30957	2.30469	2.2998	2.29004	2.27539	2.27051
5.49	2.30957	2.30469	2.2998	2.29004	2.27539	2.26562
5.495	2.30957	2.30469	2.30469	2.28516	2.27539	2.26562
5.5	2.31445	2.30469	2.30469	2.29004	2.27539	2.27051
5.505	2.31445	2.30469	2.30469	2.29004	2.27539	2.26562
5.51	2.31445	2.30469	2.2998	2.29004	2.27051	2.26562
5.515	2.31445	2.30469	2.2998	2.29004	2.27539	2.26562
5.52	2.31445	2.30469	2.2998	2.29004	2.28027	2.26562
5.525	2.31445	2.30469	2.2998	2.29004	2.28027	2.26074
5.53	2.31445	2.30957	2.29492	2.29004	2.27539	2.26074
5.535	2.31445	2.30469	2.29492	2.29004	2.27539	2.26074
5.54	2.31445	2.30469	2.29492	2.29004	2.28027	2.26074
5.545	2.31445	2.30469	2.29492	2.28027	2.27539	2.26074
5.55	2.31445	2.30469	2.29492	2.28027	2.27051	2.26074
5.555	2.31445	2.30469	2.29492	2.28516	2.27539	2.26074
5.56	2.31445	2.30957	2.29492	2.28516	2.27539	2.26074
5.565	2.31445	2.30469	2.29492	2.28516	2.27051	2.26074
5.57	2.31445	2.2998	2.29492	2.28516	2.27051	2.26074
5.575	2.31445	2.30469	2.29492	2.28516	2.27051	2.26074
5.58	2.31445	2.30957	2.29492	2.28516	2.27051	2.26074
5.585	2.31445	2.30469	2.29004	2.28516	2.27051	2.25586
5.59	2.31445	2.2998	2.29004	2.28027	2.27051	2.25586
5.595	2.31445	2.30469	2.29004	2.28027	2.27051	2.25586
5.6	2.31445	2.30469	2.29004	2.28516	2.27051	2.25586
5.605	2.31445	2.2998	2.29004	2.28027	2.27051	2.25586
5.61	2.31445	2.2998	2.29004	2.27539	2.27051	2.25586
5.615	2.31445	2.2998	2.29004	2.28027	2.27051	2.25586
5.62	2.30957	2.2998	2.29004	2.28027	2.27051	2.25586
5.625	2.30957	2.2998	2.28516	2.28027	2.26562	2.25586
5.63	2.30957	2.2998	2.29004	2.28027	2.26562	2.25586
5.635	2.30957	2.29492	2.29004	2.28027	2.27051	2.25586
5.64	2.30957	2.29492	2.29004	2.27539	2.27051	2.25586
5.645	2.30957	2.29492	2.29004	2.27539	2.27051	2.25586
5.65	2.30957	2.29492	2.28516	2.27539	2.26562	2.25586
5.655	2.30957	2.29492	2.28027	2.27539	2.26562	2.25586
5.66	2.30957	2.29492	2.28516	2.27539	2.26562	2.25586
5.665	2.30957	2.29492	2.28516	2.27539	2.26562	2.25586
5.67	2.30957	2.29492	2.28516	2.27539	2.26562	2.25586
5.675	2.30957	2.29492	2.28027	2.27539	2.26562	2.25098
5.68	2.30957	2.29004	2.28027	2.27539	2.26562	2.25098
5.685	2.30957	2.29004	2.28027	2.27539	2.26562	2.25098
5.69	2.30469	2.29492	2.28027	2.27539	2.26074	2.25098
5.695	2.30469	2.29492	2.28027	2.27051	2.26074	2.25098
5.7	2.30469	2.29004	2.28027	2.27051	2.26562	2.25098
5.705	2.30469	2.29004	2.28027	2.27051	2.26562	2.25098
5.71	2.30469	2.29004	2.28027	2.27051	2.26562	2.25098
5.715	2.2998	2.29004	2.27539	2.27051	2.26074	2.25098
5.72	2.30469	2.29004	2.27539	2.27051	2.26074	2.25098
5.725	2.30469	2.28516	2.27539	2.27051	2.26074	2.25098
5.73	2.30469	2.28516	2.27539	2.27051	2.26074	2.25098
5.735	2.2998	2.29004	2.27539	2.27051	2.26074	2.25098
5.74	2.2998	2.29004	2.28027	2.27051	2.26074	2.24609
5.745	2.2998	2.28516	2.28027	2.27051	2.26074	2.24609
5.75	2.2998	2.28516	2.27539	2.26562	2.26074	2.24609
5.755	2.2998	2.28516	2.27051	2.26562	2.26074	2.24121
5.76	2.2998	2.28516	2.27051	2.26562	2.26074	2.24121
5.765	2.2998	2.28516	2.27051	2.26562	2.26074	2.24609
5.77	2.2998	2.28516	2.27051	2.26562	2.25586	2.24609
5.775	2.2998	2.28516	2.27051	2.26562	2.25586	2.24609
5.78	2.2998	2.28027	2.27051	2.26562	2.25586	2.24609
5.785	2.2998	2.28027	2.27051	2.26562	2.25586	2.24121
5.79	2.29492	2.28027	2.26562	2.26562	2.25586	2.24121
5.795	2.29492	2.28027	2.26562	2.26562	2.25586	2.24121
5.8	2.29492	2.28027	2.26562	2.26074	2.25586	2.24121
5.805	2.29492	2.28027	2.26562	2.25586	2.25586	2.24121
5.81	2.29492	2.27539	2.26562	2.26074	2.25586	2.23633
5.815	2.29492	2.27539	2.26562	2.26074	2.25098	2.23633
5.82	2.29492	2.27539	2.26562	2.25586	2.25098	2.23633
5.825	2.29492	2.27539	2.26562	2.25586	2.25586	2.23633
5.83	2.29492	2.27539	2.26562	2.25586	2.25098	2.23633
5.835	2.29492	2.27539	2.26562	2.25586	2.24609	2.23633
5.84	2.29004	2.27539	2.26562	2.25586	2.25098	2.23633
5.845	2.29492	2.27539	2.26562	2.25586	2.25098	2.23633
5.85	2.29492	2.27539	2.26074	2.25098	2.24609	2.23145
5.855	2.28516	2.27539	2.26074	2.25098	2.24609	2.23145
5.86	2.28516	2.27539	2.26074	2.25098	2.24609	2.23145
5.865	2.29004	2.27051	2.26074	2.25098	2.24609	2.23145
5.87	2.29004	2.27051	2.25586	2.24609	2.24609	2.23145
5.875	2.28516	2.27051	2.25586	2.24609	2.25098	2.23145
5.88	2.28516	2.27051	2.25586	2.24609	2.24609	2.23145
5.885	2.28516	2.26562	2.25586	2.24609	2.24121	2.23145
5.89	2.28516	2.26562	2.25586	2.24609	2.24121	2.23145
5.895	2.28516	2.26562	2.25586	2.24609	2.24121	2.22656
5.9	2.28516	2.26562	2.25098	2.24121	2.24121	2.22656
5.905	2.28516	2.26562	2.25098	2.24121	2.24121	2.22656
5.91	2.28516	2.26562	2.25098	2.24121	2.24121	2.22656
5.915	2.28516	2.26562	2.25098	2.24121	2.23633	2.22168
5.92	2.28027	2.26562	2.25098	2.24121	2.23633	2.22168
5.925	2.28027	2.26562	2.24609	2.24121	2.23633	2.22168
5.93	2.28027	2.26074	2.24609	2.23633	2.23633	2.22168
5.935	2.28516	2.26074	2.24609	2.23633	2.23633	2.22168
5.94	2.28516	2.26074	2.24121	2.23633	2.23145	2.22168
5.945	2.28516	2.26074	2.24121	2.23633	2.23145	2.2168
5.95	2.28516	2.26074	2.24121	2.23145	2.23633	2.2168
5.955	2.28027	2.26074	2.24121	2.23145	2.23633	2.2168
5.96	2.28027	2.26074	2.24121	2.23145	2.23145	2.2168
5.965	2.28027	2.26074	2.24121	2.22656	2.23145	2.22168
5.97	2.28027	2.25586	2.23633	2.22656	2.23145	2.2168
5.975	2.28516	2.25586	2.23633	2.22656	2.22656	2.21191
5.98	2.28027	2.25586	2.23633	2.22656	2.22656	2.21191
5.985	2.27539	2.25098	2.23145	2.22656	2.23145	2.2168
5.99	2.27539	2.25098	2.23145	2.22168	2.22656	2.2168
5.995	2.27539	2.25098	2.23145	2.22168	2.22656	2.21191
6	2.27539	2.25098	2.23145	2.22168	2.22168	2.21191
6.005	2.27539	2.25098	2.23145	2.22168	2.22168	2.21191
6.01	2.27539	2.25098	2.22656	2.2168	2.22168	2.20703
6.015	2.27539	2.25098	2.22656	2.2168	2.22168	2.20703
6.02	2.27539	2.24609	2.22656	2.2168	2.22168	2.20703
6.025	2.27539	2.24609	2.22656	2.2168	2.22168	2.20703
6.03	2.27539	2.24121	2.22656	2.2168	2.2168	2.20703
6.035	2.27539	2.24121	2.22168	2.2168	2.2168	2.20703
6.04	2.27051	2.24121	2.22168	2.2168	2.2168	2.20703
6.045	2.27051	2.24121	2.22168	2.2168	2.21191	2.20703
6.05	2.27051	2.23633	2.22168	2.21191	2.21191	2.20703
6.055	2.27051	2.23633	2.22168	2.21191	2.2168	2.20703
6.06	2.27051	2.24121	2.22168	2.21191	2.2168	2.21191
6.065	2.27051	2.23633	2.2168	2.21191	2.21191	2.21191
6.07	2.27051	2.23633	2.21191	2.20703	2.21191	2.20703
6.075	2.27051	2.23145	2.2168	2.20703	2.2168	2.20703
6.08	2.27051	2.23145	2.2168	2.20703	2.21191	2.20703
6.085	2.27051	2.23145	2.21191	2.20703	2.20703	2.20703
6.09	2.27051	2.22656	2.21191	2.20703	2.20703	2.20703
6.095	2.26562	2.22656	2.21191	2.20703	2.20703	2.20703
6.1	2.26562	2.22656	2.20703	2.20703	2.20703	2.20703
6.105	2.26562	2.22168	2.20703	2.20703	2.20703	2.20703
6.11	2.26562	2.22168	2.20703	2.20703	2.20703	2.20703
6.115	2.26562	2.22168	2.20703	2.20703	2.20703	2.20703
6.12	2.26562	2.22168	2.20703	2.20215	2.20703	2.20215
6.125	2.26562	2.22168	2.20703	2.20215	2.20703	2.20215
6.13	2.26562	2.22168	2.20703	2.20215	2.20703	2.20215
6.135	2.26074	2.22168	2.20703	2.20215	2.20703	2.20215
6.14	2.26074	2.22168	2.20703	2.20215	2.20703	2.20215
6.145	2.26074	2.2168	2.20703	2.20215	2.20703	2.20215
6.15	2.26074	2.21191	2.20703	2.20215	2.20703	2.20215
6.155	2.26074	2.21191	2.20703	2.20215	2.20703	2.20215
6.16	2.25586	2.21191	2.20703	2.20215	2.20703	2.19727
6.165	2.25586	2.21191	2.20703	2.20215	2.21191	2.19727
6.17	2.26074	2.21191	2.20703	2.20215	2.20703	2.19727
6.175	2.25586	2.21191	2.20215	2.20215	2.20215	2.19727
6.18	2.25098	2.21191	2.20215	2.20215	2.20215	2.19727
6.185	2.25586	2.20703	2.19727	2.20215	2.20215	2.19727
6.19	2.25586	2.20703	2.19727	2.20215	2.20215	2.19727
6.195	2.25098	2.20703	2.19727	2.19727	2.20215	2.19727
6.2	2.25098	2.20703	2.19727	2.19727	2.20215	2.19727
6.205	2.25098	2.20703	2.19727	2.19727	2.20215	2.19727
6.21	2.25098	2.20703	2.19727	2.19727	2.19727	2.19727
6.215	2.25098	2.20703	2.19727	2.19727	2.19727	2.19727
6.22	2.24609	2.20703	2.19727	2.19727	2.19727	2.19727
6.225	2.24609	2.20703	2.19727	2.19238	2.19727	2.19727
6.23	2.24609	2.20703	2.19727	2.19238	2.19727	2.19727
6.235	2.24609	2.20215	2.19727	2.19238	2.19727	2.19238
6.24	2.24121	2.20215	2.19238	2.19238	2.19727	2.19238
6.245	2.24121	2.20215	2.19238	2.19238	2.19727	2.19238
6.25	2.24121	2.20215	2.19238	2.1875	2.19727	2.19238
6.255	2.24121	2.20215	2.1875	2.1875	2.19727	2.19238
6.26	2.23633	2.20215	2.1875	2.1875	2.19727	2.19238
6.265	2.23633	2.20215	2.1875	2.1875	2.19238	2.19238
6.27	2.23633	2.20215	2.1875	2.1875	2.19238	2.19238
6.275	2.23633	2.19727	2.1875	2.1875	2.19238	2.19238
6.28	2.23633	2.19727	2.1875	2.1875	2.19727	2.1875
6.285	2.23633	2.20215	2.1875	2.1875	2.19238	2.1875
6.29	2.23633	2.19727	2.18262	2.1875	2.1875	2.19238
6.295	2.23145	2.19238	2.18262	2.1875	2.19238	2.19238
6.3	2.23145	2.19238	2.18262	2.1875	2.19238	2.19238
6.305	2.23145	2.19238	2.18262	2.18262	2.19238	2.19238
6.31	2.22656	2.19238	2.18262	2.18262	2.19238	2.1875
6.315	2.22656	2.19238	2.17773	2.18262	2.19238	2.1875
6.32	2.22656	2.19238	2.17773	2.17773	2.1875	2.1875
6.325	2.22656	2.19238	2.18262	2.17773	2.1875	2.1875
6.33	2.22656	2.19238	2.18262	2.18262	2.1875	2.1875
6.335	2.22168	2.1875	2.17773	2.1875	2.1875	2.1875
6.34	2.22168	2.1875	2.18262	2.18262	2.1875	2.1875
6.345	2.22168	2.1875	2.18262	2.17773	2.1875	2.1875
6.35	2.22168	2.1875	2.18262	2.18262	2.1875	2.1875
6.355	2.22168	2.1875	2.17773	2.18262	2.1875	2.1875
6.36	2.22168	2.1875	2.17773	2.17773	2.1875	2.1875
6.365	2.2168	2.18262	2.17773	2.17773	2.1875	2.1875
6.37	2.2168	2.18262	2.17285	2.17773	2.1875	2.18262
6.375	2.2168	2.1875	2.17285	2.17773	2.1875	2.18262
6.38	2.2168	2.1875	2.17285	2.17773	2.18262	2.1875
6.385	2.21191	2.18262	2.17285	2.17773	2.18262	2.1875
6.39	2.21191	2.17773	2.17285	2.17773	2.18262	2.18262
6.395	2.21191	2.17773	2.17285	2.17773	2.18262	2.1875
6.4	2.20703	2.17773	2.17285	2.17285	2.18262	2.19238
6.405	2.20703	2.17773	2.17285	2.17285	2.18262	2.1875
6.41	2.20703	2.17773	2.16797	2.17285	2.18262	2.18262
6.415	2.20703	2.17773	2.16797	2.17285	2.18262	2.1875
6.42	2.20703	2.17773	2.16797	2.17285	2.18262	2.1875
6.425	2.20703	2.17285	2.16797	2.17285	2.18262	2.18262
6.43	2.20703	2.17285	2.16797	2.17285	2.18262	2.18262
6.435	2.20703	2.17285	2.16797	2.17285	2.18262	2.18262
6.44	2.20703	2.17285	2.16797	2.17285	2.18262	2.18262
6.445	2.20703	2.17285	2.16797	2.17285	2.17773	2.18262
6.45	2.20703	2.17285	2.16797	2.17285	2.17773	2.18262
6.455	2.20703	2.16797	2.16309	2.17285	2.17773	2.18262
6.46	2.20703	2.16797	2.16309	2.17285	2.17773	2.18262
6.465	2.20215	2.16797	2.16309	2.17285	2.17773	2.18262
6.47	2.20215	2.16797	2.16309	2.17285	2.17773	2.18262
6.475	2.20703	2.16797	2.16309	2.17285	2.17773	2.18262
6.48	2.20703	2.16797	2.16309	2.17285	2.17773	2.18262
6.485	2.20215	2.16797	2.16309	2.16797	2.17773	2.18262
6.49	2.20215	2.16797	2.16309	2.16797	2.17773	2.18262
6.495	2.20215	2.16797	2.16309	2.17285	2.17773	2.18262
6.5	2.20215	2.16309	2.16309	2.17285	2.17773	2.18262
6.505	2.19727	2.16309	2.16309	2.16797	2.17773	2.18262
6.51	2.19238	2.16309	2.16309	2.16797	2.17773	2.17773
6.515	2.19238	2.16309	2.16309	2.17285	2.17773	2.17773
6.52	2.19238	2.16309	2.16309	2.17285	2.17773	2.17773
6.525	2.19238	2.16309	2.16309	2.16797	2.17773	2.17773
6.53	2.19238	2.16309	2.1582	2.16797	2.17773	2.17773
6.535	2.19727	2.16309	2.1582	2.16797	2.17773	2.17773
6.54	2.19727	2.16309	2.16309	2.16797	2.17773	2.17773
6.545	2.19238	2.1582	2.16309	2.16797	2.17285	2.17773
6.55	2.19238	2.1582	2.1582	2.16309	2.17285	2.18262
6.555	2.19238	2.1582	2.1582	2.16309	2.17285	2.17773
6.56	2.1875	2.1582	2.1582	2.16797	2.17285	2.17773
6.565	2.1875	2.1582	2.1582	2.16797	2.17285	2.17773
6.57	2.1875	2.1582	2.1582	2.16309	2.17285	2.17773
6.575	2.1875	2.15332	2.1582	2.16309	2.17285	2.17773
6.58	2.1875	2.15332	2.1582	2.16797	2.17285	2.17773
6.585	2.18262	2.15332	2.1582	2.16797	2.17285	2.17773
6.59	2.18262	2.1582	2.1582	2.16797	2.17285	2.17773
6.595	2.18262	2.1582	2.15332	2.16309	2.17285	2.17773
6.6	2.18262	2.15332	2.15332	2.16309	2.17285	2.17773
6.605	2.18262	2.15332	2.15332	2.16309	2.17773	2.17773
6.61	2.18262	2.15332	2.15332	2.16309	2.17285	2.17773
6.615	2.17773	2.15332	2.15332	2.16309	2.17285	2.17285
6.62	2.18262	2.15332	2.15332	2.16309	2.16797	2.17285
6.625	2.17773	2.15332	2.15332	2.16309	2.16797	2.17773
6.63	2.17773	2.15332	2.15332	2.16309	2.16797	2.17773
6.635	2.17773	2.14844	2.15332	2.16309	2.16797	2.17773
6.64	2.17773	2.14844	2.15332	2.16309	2.17285	2.17773
6.645	2.17773	2.15332	2.15332	2.16309	2.17285	2.17773
6.65	2.17285	2.15332	2.15332	2.16309	2.17285	2.17773
6.655	2.17285	2.15332	2.14844	2.16309	2.17285	2.17773
6.66	2.17285	2.15332	2.14844	2.16309	2.17285	2.17773
6.665	2.17773	2.14844	2.15332	2.16309	2.17285	2.17773
6.67	2.17285	2.14844	2.15332	2.16309	2.17285	2.17773
6.675	2.17285	2.14844	2.15332	2.16309	2.17285	2.17773
6.68	2.16797	2.14844	2.15332	2.16309	2.16797	2.17285
6.685	2.16797	2.14844	2.15332	2.16309	2.16797	2.17285
6.69	2.16797	2.14844	2.15332	2.16309	2.16797	2.17773
6.695	2.16797	2.14844	2.15332	2.16309	2.16797	2.17773
6.7	2.16797	2.14844	2.15332	2.16309	2.16797	2.17773
6.705	2.16309	2.14844	2.15332	2.1582	2.16797	2.17773
6.71	2.16309	2.14355	2.15332	2.1582	2.16797	2.17773
6.715	2.16309	2.14355	2.14844	2.1582	2.16797	2.17773
6.72	2.16309	2.14355	2.14844	2.1582	2.16797	2.17773
6.725	2.16309	2.14355	2.15332	2.1582	2.16797	2.17773
6.73	2.16309	2.14355	2.15332	2.1582	2.16797	2.17773
6.735	2.16309	2.14355	2.15332	2.1582	2.16797	2.17773
6.74	2.16309	2.14355	2.15332	2.1582	2.17285	2.17773
6.745	2.1582	2.14355	2.14844	2.1582	2.17285	2.17285
6.75	2.1582	2.14844	2.14844	2.1582	2.16797	2.17285
6.755	2.1582	2.14355	2.14844	2.16309	2.16797	2.17285
6.76	2.1582	2.14355	2.14844	2.16309	2.16797	2.17773
6.765	2.1582	2.14355	2.14844	2.16309	2.16797	2.17773
6.77	2.1582	2.14844	2.14844	2.1582	2.16797	2.17773
6.775	2.1582	2.14844	2.14844	2.1582	2.16797	2.17773
6.78	2.1582	2.14355	2.14844	2.1582	2.16797	2.17773
6.785	2.1582	2.14355	2.14844	2.1582	2.16797	2.17773
6.79	2.15332	2.14355	2.14844	2.1582	2.16797	2.17773
6.795	2.15332	2.14355	2.14844	2.1582	2.16797	2.17773
6.8	2.15332	2.13867	2.14844	2.1582	2.16797	2.17773
6.805	2.15332	2.13867	2.14844	2.16309	2.16797	2.17285
6.81	2.15332	2.13867	2.15332	2.16309	2.16797	2.17773
6.815	2.15332	2.13867	2.15332	2.16309	2.16797	2.17773
6.82	2.15332	2.13867	2.14844	2.16309	2.16797	2.17773
6.825	2.1582	2.13867	2.14844	2.16309	2.16797	2.17285
6.83	2.15332	2.14355	2.14844	2.1582	2.16797	2.17773
6.835	2.14844	2.14355	2.14844	2.1582	2.16797	2.17773
6.84	2.14844	2.14355	2.14844	2.16309	2.16797	2.17285
6.845	2.14844	2.14355	2.14844	2.16309	2.16797	2.17285
6.85	2.14844	2.14355	2.15332	2.1582	2.16797	2.17773
6.855	2.14844	2.13867	2.15332	2.1582	2.16797	2.17773
6.86	2.14844	2.13867	2.14844	2.16309	2.16797	2.17285
6.865	2.14844	2.14355	2.14844	2.16309	2.16797	2.17285
6.87	2.14844	2.13867	2.14844	2.16309	2.16309	2.17773
6.875	2.14844	2.13867	2.14844	2.16309	2.16797	2.17773
6.88	2.14844	2.13867	2.14844	2.16309	2.17285	2.17773
6.885	2.14844	2.14355	2.15332	2.1582	2.16797	2.17773
6.89	2.14844	2.14355	2.15332	2.1582	2.16797	2.17285
6.895	2.14844	2.13867	2.14844	2.1582	2.17285	2.17285
6.9	2.14844	2.13379	2.14844	2.1582	2.16797	2.17773
6.905	2.14355	2.13867	2.14844	2.16309	2.16309	2.17773
6.91	2.14355	2.14355	2.14844	2.16309	2.16797	2.17285
6.915	2.14844	2.14355	2.14844	2.1582	2.16797	2.17285
6.92	2.14844	2.13867	2.14844	2.1582	2.16797	2.17773
6.925	2.14355	2.13867	2.14844	2.1582	2.16797	2.17773
6.93	2.14355	2.13867	2.14844	2.1582	2.16309	2.17773
6.935	2.14355	2.13867	2.14844	2.1582	2.16797	2.17773
6.94	2.14355	2.13867	2.14844	2.1582	2.17285	2.17773
6.945	2.14355	2.13867	2.14844	2.1582	2.16797	2.17773
6.95	2.14355	2.13867	2.15332	2.1582	2.16797	2.17773
6.955	2.14355	2.13867	2.15332	2.1582	2.16797	2.17773
6.96	2.13867	2.13867	2.14844	2.1582	2.16797	2.17773
6.965	2.13867	2.13867	2.14844	2.16309	2.16797	2.17773
6.97	2.13867	2.13867	2.14844	2.16309	2.16797	2.17773
6.975	2.13867	2.13867	2.14844	2.16309	2.16797	2.17773
6.98	2.13867	2.13867	2.14844	2.16309	2.16797	2.17773
6.985	2.14355	2.13867	2.14844	2.1582	2.16797	2.17285
6.99	2.14355	2.13867	2.14844	2.1582	2.16797	2.17285
6.995	2.13867	2.13867	2.14844	2.1582	2.16797	2.17773
7	2.13867	2.13867	2.14844	2.1582	2.16797	2.17773
7.005	2.14355	2.13867	2.14844	2.1582	2.16797	2.17773
7.01	2.14355	2.13867	2.14844	2.1582	2.16797	2.17773
7.015	2.13867	2.13867	2.14844	2.1582	2.16797	2.17773
7.02	2.13867	2.13867	2.14844	2.1582	2.16797	2.17773
7.025	2.13867	2.13867	2.14844	2.1582	2.16797	2.17773
7.03	2.13867	2.13867	2.14844	2.1582	2.16797	2.17773
7.035	2.13867	2.13867	2.14844	2.16309	2.16797	2.17773
7.04	2.13867	2.13867	2.14844	2.16309	2.16309	2.17773
7.045	2.13867	2.13867	2.14844	2.16309	2.16797	2.17773
7.05	2.13867	2.13867	2.15332	2.16309	2.17285	2.17773
7.055	2.13867	2.13867	2.15332	2.16309	2.16797	2.17285
7.06	2.13867	2.13867	2.15332	2.16309	2.16797	2.17285
7.065	2.13867	2.13867	2.14844	2.1582	2.16797	2.17773
7.07	2.13867	2.13867	2.14844	2.1582	2.16797	2.17773
7.075	2.13867	2.13867	2.14844	2.1582	2.16797	2.17285
7.08	2.13379	2.13867	2.14844	2.1582	2.16797	2.17285
7.085	2.13379	2.13867	2.14844	2.1582	2.16797	2.17773
7.09	2.13379	2.13867	2.14844	2.1582	2.16797	2.17773
7.095	2.13867	2.13867	2.14844	2.1582	2.16797	2.17773
7.1	2.13867	2.13867	2.14844	2.1582	2.16797	2.18262
7.105	2.13867	2.13867	2.14844	2.1582	2.16797	2.18262
7.11	2.13867	2.13867	2.14844	2.16309	2.16797	2.17773
7.115	2.13867	2.13867	2.14844	2.16309	2.16797	2.17773
7.12	2.13867	2.13867	2.14844	2.16309	2.16797	2.18262
7.125	2.13867	2.13867	2.14844	2.16309	2.16797	2.18262
7.13	2.13379	2.13867	2.14844	2.16309	2.16797	2.17773
7.135	2.13379	2.13867	2.15332	2.1582	2.16797	2.17773
7.14	2.13379	2.13867	2.15332	2.1582	2.16797	2.17773
7.145	2.13867	2.13867	2.15332	2.16309	2.16797	2.17773
7.15	2.13867	2.13867	2.15332	2.16797	2.16797	2.17773
7.155	2.13379	2.13867	2.15332	2.16309	2.16797	2.17773
7.16	2.13379	2.13867	2.15332	2.16309	2.16797	2.17773
7.165	2.13379	2.13867	2.15332	2.16309	2.16797	2.18262
7.17	2.13379	2.13867	2.1582	2.16309	2.17285	2.17773
7.175	2.13379	2.13867	2.15332	2.16309	2.17285	2.18262
7.18	2.13867	2.13867	2.14844	2.16309	2.17285	2.17773
7.185	2.13867	2.13867	2.14844	2.16309	2.17285	2.17773
7.19	2.13867	2.13867	2.15332	2.16309	2.17285	2.17773
7.195	2.13379	2.13867	2.15332	2.16309	2.17285	2.17773
7.2	2.13379	2.13867	2.15332	2.16309	2.16797	2.17773
7.205	2.13379	2.13867	2.15332	2.16309	2.16797	2.17773
7.21	2.13379	2.13867	2.15332	2.16309	2.17285	2.17773
7.215	2.13379	2.13867	2.15332	2.16309	2.17285	2.17773
7.22	2.13379	2.13867	2.15332	2.16309	2.16797	2.17773
7.225	2.13379	2.13867	2.15332	2.16309	2.16797	2.17773
7.23	2.13379	2.13867	2.15332	2.16309	2.17285	2.17773
7.235	2.13379	2.14355	2.15332	2.16309	2.17773	2.17773
7.24	2.13379	2.14355	2.15332	2.16309	2.17285	2.17773
7.245	2.13379	2.14355	2.15332	2.16309	2.17285	2.17773
7.25	2.13379	2.13867	2.14844	2.16309	2.16797	2.17773
7.255	2.13379	2.13867	2.15332	2.16309	2.16797	2.17773
7.26	2.13379	2.14355	2.1582	2.16309	2.16797	2.17773
7.265	2.13379	2.14355	2.15332	2.16797	2.17285	2.18262
7.27	2.13379	2.13867	2.15332	2.16797	2.17285	2.17773
7.275	2.13379	2.13867	2.15332	2.16309	2.17285	2.18262
7.28	2.13379	2.13867	2.15332	2.16309	2.17285	2.17773
7.285	2.13379	2.13867	2.15332	2.16309	2.17285	2.17773
7.29	2.13379	2.14355	2.15332	2.16309	2.16797	2.17773
7.295	2.13379	2.14355	2.15332	2.16309	2.16797	2.18262
7.3	2.13379	2.14355	2.15332	2.16309	2.17285	2.18262
7.305	2.13379	2.14355	2.15332	2.16797	2.17285	2.18262
7.31	2.13379	2.14355	2.15332	2.16797	2.17285	2.18262
7.315	2.13379	2.14355	2.1582	2.16309	2.17285	2.18262
7.32	2.13379	2.14355	2.1582	2.16309	2.17285	2.18262
7.325	2.13379	2.14355	2.15332	2.16797	2.17285	2.17773
7.33	2.13867	2.14355	2.15332	2.16797	2.17285	2.17773
7.335	2.13867	2.14355	2.1582	2.16309	2.17285	2.18262
7.34	2.13379	2.14355	2.1582	2.16797	2.17285	2.18262
7.345	2.13867	2.14355	2.1582	2.16797	2.17285	2.17773
7.35	2.14355	2.14355	2.15332	2.16797	2.17285	2.17773
7.355	2.13867	2.14355	2.1582	2.16309	2.17285	2.18262
7.36	2.13867	2.14355	2.1582	2.16309	2.17285	2.18262
7.365	2.13379	2.14355	2.15332	2.16797	2.17285	2.17773
7.37	2.13867	2.14355	2.15332	2.16797	2.17773	2.17773
7.375	2.13379	2.14355	2.15332	2.16309	2.17285	2.18262
7.38	2.13379	2.14355	2.1582	2.16309	2.16797	2.18262
7.385	2.13379	2.14355	2.1582	2.16797	2.17285	2.18262
7.39	2.13867	2.14355	2.15332	2.16797	2.17285	2.18262
7.395	2.13867	2.14355	2.15332	2.16309	2.17285	2.18262
7.4	2.13867	2.14844	2.1582	2.16309	2.17773	2.18262
7.405	2.13867	2.14355	2.1582	2.16797	2.17773	2.18262
7.41	2.13867	2.14355	2.1582	2.16797	2.17773	2.18262
7.415	2.13867	2.14355	2.1582	2.16797	2.17773	2.18262
7.42	2.13867	2.14355	2.1582	2.16797	2.17773	2.18262
7.425	2.13867	2.14355	2.1582	2.16797	2.17285	2.18262
7.43	2.13867	2.14355	2.1582	2.16797	2.17285	2.17773
7.435	2.13867	2.14844	2.1582	2.16797	2.17285	2.17773
7.44	2.13867	2.14844	2.1582	2.16797	2.17285	2.17773
7.445	2.13867	2.14355	2.1582	2.16797	2.17773	2.17773
7.45	2.13867	2.14355	2.1582	2.16797	2.17285	2.18262
7.455	2.13867	2.14844	2.1582	2.16797	2.17285	2.18262
7.46	2.13867	2.15332	2.1582	2.16797	2.17285	2.18262
7.465	2.13867	2.14844	2.1582	2.16797	2.17773	2.18262
7.47	2.13867	2.14844	2.1582	2.17285	2.17773	2.18262
7.475	2.13867	2.14844	2.1582	2.17285	2.17285	2.18262
7.48	2.13867	2.14844	2.1582	2.16797	2.17285	2.18262
7.485	2.13867	2.14844	2.16309	2.16797	2.17773	2.18262
7.49	2.13867	2.14844	2.16309	2.16797	2.17773	2.18262
7.495	2.13867	2.14844	2.16309	2.16797	2.17285	2.18262
7.5	2.13867	2.14844	2.16309	2.16797	2.17285	2.18262
7.505	2.13867	2.14844	2.16309	2.16797	2.17773	2.18262
7.51	2.13867	2.14844	2.1582	2.16797	2.17773	2.18262
7.515	2.14355	2.14844	2.1582	2.16797	2.17773	2.18262
7.52	2.13867	2.14844	2.1582	2.16797	2.17773	2.18262
7.525	2.13867	2.14844	2.1582	2.16797	2.17773	2.18262
7.53	2.14355	2.14844	2.1582	2.16797	2.17773	2.18262
7.535	2.14355	2.15332	2.1582	2.17285	2.17773	2.18262
7.54	2.13867	2.15332	2.1582	2.17285	2.17773	2.17773
7.545	2.13867	2.14844	2.16309	2.17285	2.17773	2.18262
7.55	2.13867	2.14844	2.16309	2.17285	2.17773	2.1875
7.555	2.14355	2.14844	2.1582	2.17285	2.17773	2.18262
7.56	2.14355	2.14844	2.1582	2.17285	2.17773	2.18262
7.565	2.14355	2.14844	2.16309	2.17285	2.17773	2.18262
7.57	2.13867	2.14844	2.16309	2.17285	2.17773	2.1875
7.575	2.13867	2.14844	2.16309	2.17285	2.17773	2.1875
7.58	2.13867	2.14844	2.1582	2.17285	2.17773	2.18262
7.585	2.13867	2.14844	2.1582	2.17285	2.17773	2.18262
7.59	2.14355	2.14844	2.16309	2.16797	2.17773	2.18262
7.595	2.14355	2.14844	2.16309	2.16797	2.17773	2.18262
7.6	2.13867	2.15332	2.16309	2.17285	2.17773	2.18262
7.605	2.14355	2.15332	2.16309	2.17285	2.17773	2.18262
7.61	2.14844	2.15332	2.16309	2.17285	2.17773	2.18262
7.615	2.14355	2.14844	2.16309	2.17285	2.17773	2.18262
7.62	2.14355	2.14844	2.16309	2.17285	2.17773	2.18262
7.625	2.14355	2.15332	2.16309	2.17285	2.17773	2.18262
7.63	2.14355	2.15332	2.16309	2.17285	2.17773	2.18262
7.635	2.14844	2.15332	2.16309	2.17285	2.17773	2.18262
7.64	2.14844	2.15332	2.16309	2.17285	2.17773	2.18262
7.645	2.14844	2.15332	2.16309	2.17285	2.17773	2.1875
7.65	2.14844	2.15332	2.16797	2.17285	2.17773	2.1875
7.655	2.14355	2.15332	2.16797	2.17285	2.17773	2.18262
7.66	2.14355	2.15332	2.16309	2.17285	2.17773	2.18262
7.665	2.14355	2.15332	2.16309	2.17285	2.17773	2.18262
7.67	2.14355	2.15332	2.16309	2.17285	2.17773	2.18262
7.675	2.14355	2.1582	2.16309	2.17285	2.17773	2.18262
7.68	2.14355	2.1582	2.16309	2.17285	2.17773	2.18262
7.685	2.14355	2.1582	2.16309	2.17285	2.17773	2.18262
7.69	2.14355	2.1582	2.16797	2.17285	2.17773	2.1875
7.695	2.14844	2.1582	2.16797	2.17285	2.17773	2.1875
7.7	2.14844	2.15332	2.16309	2.17285	2.17773	2.1875
7.705	2.14844	2.15332	2.16309	2.17285	2.17773	2.1875
7.71	2.14844	2.15332	2.16797	2.17285	2.17773	2.1875
7.715	2.14844	2.15332	2.16797	2.17285	2.18262	2.1875
7.72	2.14844	2.15332	2.16797	2.17285	2.18262	2.1875
7.725	2.14844	2.15332	2.16797	2.17285	2.17773	2.1875
7.73	2.14844	2.1582	2.16797	2.17285	2.17773	2.1875
7.735	2.14355	2.1582	2.16797	2.17285	2.17773	2.19238
7.74	2.14355	2.1582	2.16797	2.17773	2.17773	2.1875
7.745	2.14355	2.1582	2.16797	2.17773	2.17773	2.18262
7.75	2.14844	2.1582	2.16797	2.17285	2.17773	2.1875
7.755	2.14844	2.15332	2.16797	2.17285	2.18262	2.1875
7.76	2.14844	2.1582	2.16797	2.17773	2.18262	2.1875
7.765	2.14844	2.1582	2.16309	2.17773	2.18262	2.1875
7.77	2.14844	2.1582	2.16309	2.17773	2.18262	2.1875
7.775	2.14844	2.15332	2.16797	2.17773	2.18262	2.1875
7.78	2.14844	2.15332	2.17285	2.17773	2.18262	2.1875
7.785	2.14844	2.1582	2.16797	2.17773	2.18262	2.1875
7.79	2.14844	2.1582	2.16797	2.17773	2.17773	2.1875
7.795	2.14844	2.15332	2.16797	2.17773	2.17773	2.1875
7.8	2.14844	2.1582	2.17285	2.17285	2.18262	2.1875
7.805	2.14844	2.1582	2.17285	2.17285	2.18262	2.19238
7.81	2.14844	2.1582	2.16797	2.17285	2.18262	2.1875
7.815	2.14844	2.1582	2.16797	2.17285	2.18262	2.18262
7.82	2.15332	2.1582	2.16797	2.17285	2.18262	2.1875
7.825	2.15332	2.1582	2.16797	2.17773	2.18262	2.19238
7.83	2.14844	2.1582	2.16797	2.18262	2.18262	2.1875
7.835	2.15332	2.1582	2.16797	2.18262	2.18262	2.18262
7.84	2.1582	2.1582	2.17285	2.17285	2.18262	2.1875
7.845	2.1582	2.1582	2.17285	2.17285	2.18262	2.19238
7.85	2.15332	2.1582	2.16797	2.18262	2.18262	2.1875
7.855	2.15332	2.16309	2.16797	2.18262	2.18262	2.1875
7.86	2.15332	2.16309	2.16797	2.17773	2.18262	2.1875
7.865	2.15332	2.1582	2.16797	2.17773	2.18262	2.1875
7.87	2.15332	2.1582	2.16797	2.17773	2.18262	2.1875
7.875	2.15332	2.16309	2.17285	2.17773	2.18262	2.1875
7.88	2.15332	2.16309	2.17285	2.17773	2.18262	2.1875
7.885	2.15332	2.1582	2.17285	2.17773	2.18262	2.1875
7.89	2.15332	2.1582	2.17285	2.17773	2.18262	2.1875
7.895	2.15332	2.16309	2.17285	2.17773	2.18262	2.1875
7.9	2.15332	2.16309	2.17285	2.17773	2.18262	2.1875
7.905	2.15332	2.1582	2.17285	2.17773	2.18262	2.1875
7.91	2.15332	2.1582	2.17285	2.17773	2.18262	2.1875
7.915	2.15332	2.16309	2.17285	2.17773	2.18262	2.1875
7.92	2.15332	2.16309	2.17285	2.17773	2.18262	2.1875
7.925	2.15332	2.16309	2.17285	2.17773	2.18262	2.1875
7.93	2.15332	2.16309	2.17285	2.18262	2.18262	2.1875
7.935	2.1582	2.16309	2.17285	2.17773	2.18262	2.1875
7.94	2.1582	2.16797	2.17285	2.18262	2.18262	2.1875
7.945	2.1582	2.16309	2.17773	2.17773	2.18262	2.1875
7.95	2.15332	2.1582	2.17285	2.17773	2.1875	2.1875
7.955	2.15332	2.1582	2.17285	2.17773	2.1875	2.1875
7.96	2.1582	2.16309	2.17285	2.17773	2.18262	2.1875
7.965	2.1582	2.16797	2.17773	2.17773	2.18262	2.19238
7.97	2.1582	2.16309	2.17285	2.17773	2.1875	2.19238
7.975	2.15332	2.16309	2.16797	2.17773	2.1875	2.1875
7.98	2.15332	2.16309	2.17285	2.17773	2.18262	2.1875
7.985	2.1582	2.16309	2.17285	2.17773	2.18262	2.19238
7.99	2.1582	2.16309	2.17285	2.17773	2.1875	2.19238
7.995	2.15332	2.16309	2.17285	2.17773	2.1875	2.1875
8	2.1582	2.16797	2.17285	2.17773	2.18262	2.1875
8.005	2.1582	2.16797	2.17285	2.17773	2.18262	2.19238
8.01	2.1582	2.16309	2.17285	2.17773	2.1875	2.19238
8.015	2.15332	2.16309	2.17285	2.18262	2.1875	2.1875
8.02	2.15332	2.16309	2.17773	2.18262	2.18262	2.1875
8.025	2.1582	2.16309	2.17773	2.18262	2.18262	2.19238
8.03	2.1582	2.16797	2.17773	2.18262	2.1875	2.19238
8.035	2.1582	2.16797	2.17773	2.18262	2.1875	2.19238
8.04	2.1582	2.16309	2.17285	2.18262	2.19238	2.1875
8.045	2.1582	2.16309	2.17285	2.18262	2.1875	2.1875
8.05	2.1582	2.16309	2.17285	2.18262	2.18262	2.19238
8.055	2.1582	2.16797	2.17285	2.18262	2.1875	2.19238
8.06	2.1582	2.16797	2.17285	2.18262	2.19238	2.1875
8.065	2.1582	2.16797	2.17285	2.18262	2.1875	2.1875
8.07	2.1582	2.16797	2.17773	2.18262	2.18262	2.19238
8.075	2.1582	2.16797	2.17773	2.18262	2.1875	2.19238
8.08	2.1582	2.16797	2.17773	2.18262	2.1875	2.19238
8.085	2.1582	2.16797	2.17773	2.18262	2.1875	2.1875
8.09	2.16309	2.16797	2.17773	2.18262	2.1875	2.19238
8.095	2.16309	2.16797	2.17285	2.17773	2.1875	2.19727
8.1	2.16309	2.16797	2.17285	2.18262	2.1875	2.19238
8.105	2.1582	2.16797	2.17773	2.1875	2.1875	2.1875
8.11	2.1582	2.16797	2.17773	2.18262	2.1875	2.19238
8.115	2.1582	2.16797	2.17773	2.17773	2.1875	2.19727
8.12	2.1582	2.16797	2.17285	2.18262	2.1875	2.19238
8.125	2.16309	2.17285	2.17773	2.1875	2.1875	2.1875
8.13	2.1582	2.17285	2.18262	2.18262	2.1875	2.19238
8.135	2.1582	2.16797	2.17773	2.18262	2.1875	2.19238
8.14	2.1582	2.16797	2.17285	2.17773	2.1875	2.19238
8.145	2.16309	2.17285	2.17773	2.18262	2.1875	2.19238
8.15	2.16309	2.17285	2.17773	2.1875	2.1875	2.19238
8.155	2.16309	2.16797	2.17773	2.1875	2.1875	2.19238
8.16	2.16309	2.16797	2.17773	2.18262	2.1875	2.19238
8.165	2.16309	2.16797	2.17773	2.18262	2.1875	2.19238
8.17	2.16309	2.16797	2.17773	2.18262	2.1875	2.19238
8.175	2.16309	2.16797	2.17773	2.18262	2.1875	2.19238
8.18	2.16309	2.16797	2.17773	2.18262	2.1875	2.19238
8.185	2.16309	2.16797	2.17773	2.18262	2.1875	2.19238
8.19	2.16309	2.17285	2.18262	2.18262	2.1875	2.19238
8.195	2.16309	2.17285	2.18262	2.18262	2.1875	2.19238
8.2	2.16309	2.17285	2.17773	2.18262	2.1875	2.19238
8.205	2.16309	2.17285	2.17285	2.18262	2.1875	2.19238
8.21	2.16309	2.17285	2.17773	2.18262	2.1875	2.19238
8.215	2.16797	2.17285	2.18262	2.18262	2.1875	2.19238
8.22	2.16797	2.17285	2.18262	2.1875	2.19238	2.19238
8.225	2.16309	2.17285	2.17773	2.1875	2.19238	2.19238
8.23	2.16309	2.17285	2.17773	2.1875	2.1875	2.19238
8.235	2.16797	2.17285	2.18262	2.18262	2.1875	2.19727
8.24	2.16797	2.17285	2.18262	2.18262	2.19238	2.19727
8.245	2.16309	2.17285	2.17773	2.1875	2.19238	2.19238
8.25	2.16309	2.17285	2.18262	2.1875	2.1875	2.19238
8.255	2.16309	2.17285	2.18262	2.18262	2.1875	2.19238
8.26	2.16309	2.17285	2.18262	2.18262	2.19238	2.19238
8.265	2.16309	2.17285	2.17773	2.1875	2.19238	2.19238
8.27	2.16309	2.17773	2.18262	2.1875	2.19238	2.19238
8.275	2.16797	2.17773	2.18262	2.18262	2.19238	2.19238
8.28	2.16797	2.17285	2.18262	2.18262	2.19238	2.19238
8.285	2.16797	2.17285	2.17773	2.18262	2.19238	2.19238
8.29	2.16797	2.17285	2.17773	2.1875	2.19238	2.19238
8.295	2.16309	2.17285	2.17773	2.1875	2.19238	2.19238
8.3	2.16309	2.17285	2.17773	2.1875	2.1875	2.19727
8.305	2.16797	2.17285	2.18262	2.1875	2.19238	2.19238
8.31	2.16797	2.17773	2.18262	2.1875	2.19727	2.19238
8.315	2.16797	2.17285	2.18262	2.19238	2.19238	2.19238
8.32	2.16797	2.17285	2.18262	2.1875	2.19238	2.19238
8.325	2.16797	2.17285	2.18262	2.18262	2.19238	2.19727
8.33	2.16797	2.17285	2.18262	2.1875	2.19238	2.19727
8.335	2.16797	2.17285	2.18262	2.1875	2.19238	2.19238
8.34	2.16797	2.17285	2.18262	2.1875	2.19238	2.19238
8.345	2.16797	2.17773	2.18262	2.18262	2.19238	2.19727
8.35	2.16797	2.17773	2.18262	2.18262	2.19238	2.19727
8.355	2.16797	2.17773	2.18262	2.1875	2.19238	2.19238
8.36	2.16797	2.17773	2.18262	2.1875	2.19238	2.19238
8.365	2.16797	2.17773	2.18262	2.1875	2.19238	2.19238
8.37	2.16797	2.17773	2.17773	2.1875	2.19238	2.19238
8.375	2.16797	2.17773	2.18262	2.1875	2.19238	2.19238
8.38	2.17285	2.17773	2.1875	2.1875	2.19238	2.19238
8.385	2.17285	2.17773	2.1875	2.1875	2.19238	2.19727
8.39	2.16797	2.17773	2.18262	2.1875	2.19238	2.19727
8.395	2.16797	2.17773	2.18262	2.1875	2.19238	2.19727
8.4	2.16797	2.17773	2.18262	2.1875	2.19238	2.19238
8.405	2.17285	2.17773	2.18262	2.1875	2.19238	2.19238
8.41	2.17285	2.17285	2.18262	2.1875	2.19238	2.19727
8.415	2.17285	2.17773	2.18262	2.1875	2.19238	2.19727
8.42	2.17285	2.18262	2.18262	2.1875	2.19238	2.19727
8.425	2.17285	2.18262	2.18262	2.1875	2.19238	2.19727
8.43	2.17285	2.17773	2.18262	2.1875	2.19238	2.19727
8.435	2.17285	2.17773	2.18262	2.1875	2.19238	2.19727
8.44	2.17285	2.17773	2.18262	2.1875	2.19238	2.19727
8.445	2.17285	2.17773	2.1875	2.1875	2.19238	2.19727
8.45	2.17285	2.17773	2.1875	2.1875	2.19238	2.19727
8.455	2.17285	2.17773	2.18262	2.19238	2.19238	2.19238
8.46	2.16797	2.17773	2.18262	2.19238	2.19238	2.19727
8.465	2.17285	2.18262	2.1875	2.1875	2.19238	2.19727
8.47	2.17773	2.18262	2.1875	2.1875	2.19238	2.19727
8.475	2.17773	2.17773	2.18262	2.19238	2.19238	2.19727
8.48	2.17285	2.17773	2.18262	2.19238	2.19238	2.19727
8.485	2.17285	2.18262	2.1875	2.1875	2.19238	2.19727
8.49	2.17285	2.18262	2.1875	2.1875	2.19238	2.19727
8.495	2.17285	2.18262	2.18262	2.1875	2.19727	2.19727
8.5	2.17285	2.17773	2.18262	2.19238	2.19727	2.19727
8.505	2.17285	2.18262	2.1875	2.19238	2.19238	2.19727
8.51	2.17285	2.18262	2.1875	2.1875	2.19238	2.19727
8.515	2.17285	2.17773	2.1875	2.19238	2.19727	2.19727
8.52	2.17285	2.17773	2.1875	2.19238	2.19727	2.19727
8.525	2.17285	2.17773	2.1875	2.19727	2.19727	2.19727
8.53	2.17285	2.17773	2.1875	2.19238	2.19238	2.19727
8.535	2.17285	2.17773	2.1875	2.19238	2.19238	2.19727
8.54	2.17773	2.18262	2.1875	2.19238	2.19727	2.19727
8.545	2.17773	2.18262	2.1875	2.19238	2.19727	2.19727
8.55	2.17773	2.18262	2.1875	2.19238	2.19727	2.19727
8.555	2.17773	2.18262	2.1875	2.1875	2.19238	2.19727
8.56	2.17773	2.18262	2.1875	2.1875	2.19727	2.19727
8.565	2.17773	2.18262	2.1875	2.19238	2.19727	2.19727
8.57	2.17773	2.18262	2.1875	2.19238	2.19727	2.19727
8.575	2.17285	2.18262	2.1875	2.19238	2.19727	2.19727
8.58	2.17773	2.18262	2.1875	2.19238	2.19727	2.19727
8.585	2.17773	2.18262	2.1875	2.19727	2.19727	2.19727
8.59	2.17773	2.18262	2.1875	2.19238	2.19238	2.19727
8.595	2.17773	2.18262	2.1875	2.1875	2.19238	2.20215
8.6	2.17773	2.18262	2.1875	2.19238	2.19727	2.20215
8.605	2.17773	2.18262	2.1875	2.19238	2.19727	2.19727
8.61	2.17773	2.18262	2.1875	2.19238	2.19727	2.19727
8.615	2.17773	2.18262	2.1875	2.19238	2.19727	2.19727
8.62	2.17773	2.18262	2.1875	2.19238	2.19727	2.19727
8.625	2.17773	2.18262	2.1875	2.19238	2.19727	2.19727
8.63	2.17773	2.18262	2.19238	2.19238	2.19727	2.19727
8.635	2.17773	2.18262	2.19238	2.19238	2.19727	2.19727
8.64	2.17773	2.18262	2.1875	2.19238	2.19727	2.19727
8.645	2.17773	2.18262	2.1875	2.19238	2.19727	2.19727
8.65	2.17773	2.1875	2.19238	2.19238	2.19238	2.19727
8.655	2.17773	2.1875	2.19238	2.19238	2.19238	2.19727
8.66	2.17773	2.18262	2.1875	2.19238	2.19727	2.19727
8.665	2.17773	2.18262	2.1875	2.19238	2.19727	2.19727
8.67	2.17773	2.18262	2.1875	2.19238	2.19727	2.19727
8.675	2.17773	2.1875	2.1875	2.19238	2.19727	2.19727
8.68	2.17773	2.18262	2.1875	2.19238	2.19727	2.19727
8.685	2.17773	2.17773	2.1875	2.19238	2.19727	2.19727
8.69	2.17773	2.18262	2.1875	2.19238	2.19727	2.19727
8.695	2.17773	2.1875	2.1875	2.19238	2.19727	2.19727
8.7	2.18262	2.1875	2.19238	2.19238	2.19727	2.19727
8.705	2.18262	2.18262	2.19238	2.19238	2.19727	2.19727
8.71	2.18262	2.18262	2.1875	2.19238	2.19727	2.19727
8.715	2.18262	2.1875	2.19238	2.19238	2.19727	2.19727
8.72	2.18262	2.1875	2.19727	2.19238	2.19727	2.19727
8.725	2.18262	2.18262	2.19238	2.19238	2.19727	2.19727
8.73	2.17773	2.18262	2.1875	2.19238	2.19727	2.19727
8.735	2.17773	2.1875	2.1875	2.19238	2.19727	2.19727
8.74	2.18262	2.19238	2.19238	2.19238	2.19727	2.19727
8.745	2.18262	2.1875	2.19238	2.19238	2.19727	2.19727
8.75	2.18262	2.18262	2.1875	2.19727	2.19727	2.19727
8.755	2.18262	2.18262	2.19238	2.19727	2.19727	2.19727
8.76	2.18262	2.18262	2.19727	2.19238	2.19727	2.20215
8.765	2.18262	2.18262	2.19238	2.19238	2.19727	2.20215
8.77	2.18262	2.18262	2.1875	2.19238	2.19727	2.19727
8.775	2.18262	2.1875	2.1875	2.19727	2.19727	2.19727
8.78	2.18262	2.19238	2.19238	2.19238	2.19727	2.20215
8.785	2.18262	2.1875	2.19238	2.1875	2.19727	2.20215
8.79	2.18262	2.1875	2.19238	2.19238	2.19727	2.19727
8.795	2.18262	2.1875	2.19238	2.19727	2.19727	2.19727
8.8	2.18262	2.1875	2.19238	2.19238	2.19727	2.19727
8.805	2.18262	2.1875	2.19238	2.19238	2.19727	2.20215
8.81	2.18262	2.1875	2.19238	2.19238	2.19727	2.19727
8.815	2.18262	2.1875	2.19238	2.19727	2.19727	2.19727
8.82	2.18262	2.1875	2.19238	2.19727	2.19727	2.19727
8.825	2.18262	2.1875	2.19238	2.19727	2.20215	2.20215
8.83	2.18262	2.1875	2.19238	2.19727	2.20215	2.20215
8.835	2.18262	2.1875	2.19238	2.19727	2.19727	2.20215
8.84	2.18262	2.1875	2.1875	2.19727	2.19727	2.19727
8.845	2.18262	2.1875	2.19238	2.19727	2.20215	2.20215
8.85	2.18262	2.1875	2.19727	2.19238	2.20215	2.20703
8.855	2.18262	2.1875	2.19238	2.19238	2.20215	2.20215
8.86	2.1875	2.1875	2.19238	2.19727	2.19727	2.19727
8.865	2.1875	2.19238	2.19238	2.19727	2.19727	2.19727
8.87	2.18262	2.19238	2.19238	2.19238	2.20215	2.20215
8.875	2.18262	2.1875	2.19238	2.19238	2.19727	2.20215
8.88	2.1875	2.1875	2.19238	2.19727	2.19238	2.20215
8.885	2.1875	2.1875	2.19238	2.19727	2.19727	2.20215
8.89	2.18262	2.1875	2.19238	2.19727	2.20215	2.20215
8.895	2.18262	2.1875	2.19238	2.19727	2.19727	2.20215
8.9	2.1875	2.19238	2.19238	2.19727	2.19727	2.20215
8.905	2.1875	2.19238	2.19238	2.19727	2.20215	2.20215
8.91	2.18262	2.1875	2.19238	2.19727	2.20215	2.20215
8.915	2.18262	2.1875	2.19238	2.19727	2.20215	2.20215
8.92	2.1875	2.1875	2.19238	2.19727	2.19727	2.20215
8.925	2.1875	2.19238	2.19238	2.19727	2.19727	2.20215
8.93	2.1875	2.19238	2.19727	2.19727	2.20215	2.20215
8.935	2.1875	2.19238	2.19238	2.19727	2.20215	2.20215
8.94	2.1875	2.19238	2.19238	2.19727	2.20215	2.20215
8.945	2.1875	2.19238	2.19238	2.19238	2.20215	2.20215
8.95	2.1875	2.19238	2.19727	2.19238	2.20215	2.20215
8.955	2.1875	2.19238	2.19238	2.19727	2.20215	2.20215
8.96	2.18262	2.19238	2.19238	2.19727	2.20215	2.20215
8.965	2.1875	2.19238	2.19238	2.19727	2.20215	2.20215
8.97	2.1875	2.19238	2.19238	2.19238	2.20215	2.20215
8.975	2.1875	2.19238	2.19238	2.19238	2.19727	2.20215
8.98	2.1875	2.1875	2.19238	2.19727	2.19727	2.19727
8.985	2.1875	2.19238	2.19238	2.20215	2.19727	2.20215
8.99	2.1875	2.19238	2.19727	2.19727	2.19727	2.20215
8.995	2.1875	2.19238	2.19727	2.19238	2.19727	2.20215
9	2.1875	2.1875	2.19238	2.19727	2.20215	2.20215
9.005	2.18262	2.1875	2.19238	2.19727	2.20215	2.20215
9.01	2.1875	2.19238	2.19727	2.19727	2.20215	2.20703
9.015	2.19238	2.19727	2.19727	2.19238	2.20215	2.20703
9.02	2.1875	2.19238	2.19238	2.19727	2.20215	2.19727
9.025	2.1875	2.19238	2.19238	2.19727	2.20215	2.19727
9.03	2.1875	2.19238	2.19727	2.19727	2.20215	2.20215
9.035	2.1875	2.19238	2.19727	2.19727	2.19727	2.20215
9.04	2.1875	2.1875	2.19727	2.19727	2.19727	2.20215
9.045	2.1875	2.1875	2.19238	2.19727	2.19727	2.20215
9.05	2.1875	2.19238	2.19238	2.19727	2.20215	2.20215
9.055	2.1875	2.19238	2.19727	2.19727	2.20215	2.20215
9.06	2.1875	2.19238	2.19727	2.19727	2.20215	2.20215
9.065	2.1875	2.19238	2.19238	2.19727	2.20215	2.20215
9.07	2.1875	2.19238	2.19238	2.19727	2.20215	2.20215
9.075	2.19238	2.19238	2.19727	2.19727	2.20215	2.20215
9.08	2.19238	2.19727	2.20215	2.19727	2.20215	2.20215
9.085	2.1875	2.19727	2.19727	2.19727	2.20215	2.20215
9.09	2.1875	2.19238	2.19238	2.19727	2.20215	2.20215
9.095	2.1875	2.19238	2.19727	2.19727	2.20215	2.20215
9.1	2.1875	2.19727	2.19727	2.19727	2.20215	2.20215
9.105	2.1875	2.19727	2.19727	2.19727	2.20215	2.20215
9.11	2.1875	2.1875	2.19727	2.19727	2.20215	2.20215
9.115	2.19238	2.1875	2.19727	2.19727	2.20215	2.20215
9.12	2.19238	2.19238	2.19727	2.19727	2.20215	2.20703
9.125	2.19238	2.19238	2.19727	2.19727	2.20215	2.20703
9.13	2.19238	2.19238	2.19727	2.19727	2.20215	2.20215
9.135	2.19238	2.19238	2.19727	2.19727	2.20215	2.20215
9.14	2.19238	2.19238	2.19727	2.19727	2.20215	2.20703
9.145	2.1875	2.19238	2.19727	2.19727	2.20215	2.20703
9.15	2.1875	2.19238	2.19727	2.19727	2.20215	2.20215
9.155	2.19238	2.19238	2.19727	2.19727	2.20215	2.20215
9.16	2.19238	2.19238	2.19727	2.19727	2.20215	2.20215
9.165	2.19238	2.19238	2.19727	2.20215	2.20215	2.20215
9.17	2.19238	2.19238	2.19727	2.20215	2.20215	2.20215
9.175	2.19238	2.19238	2.19727	2.19727	2.20215	2.20215
9.18	2.19238	2.19238	2.19727	2.19238	2.20215	2.20215
9.185	2.19238	2.19238	2.19727	2.19727	2.20215	2.20215
9.19	2.19238	2.19238	2.19727	2.19727	2.20215	2.20215
9.195	2.19238	2.19238	2.19727	2.19727	2.20215	2.20215
9.2	2.19238	2.19238	2.19727	2.19727	2.20215	2.20215
9.205	2.19238	2.19238	2.19727	2.20215	2.20215	2.20215
9.21	2.19238	2.19238	2.19727	2.20215	2.20215	2.20215
9.215	2.19238	2.19238	2.19727	2.20215	2.20215	2.20215
9.22	2.19238	2.19238	2.19727	2.20215	2.20215	2.20215
9.225	2.19238	2.19238	2.19727	2.20215	2.20215	2.20703
9.23	2.19238	2.19727	2.19727	2.20215	2.20215	2.20703
9.235	2.1875	2.19727	2.19727	2.20215	2.20215	2.20703
9.24	2.19238	2.19727	2.19727	2.20215	2.20215	2.20703
9.245	2.19727	2.19727	2.19727	2.19727	2.20215	2.20215
9.25	2.19238	2.19727	2.19727	2.19727	2.20215	2.20215
9.255	2.19238	2.19238	2.19238	2.20215	2.20215	2.20215
9.26	2.19238	2.19238	2.19727	2.20215	2.20215	2.20215
9.265	2.19238	2.19238	2.20215	2.19727	2.20215	2.20215
9.27	2.19238	2.19238	2.19727	2.19727	2.20215	2.20215
9.275	2.19238	2.19238	2.19238	2.20215	2.20215	2.20215
9.28	2.19238	2.19727	2.19727	2.20215	2.20215	2.20703
9.285	2.19727	2.19727	2.20215	2.19727	2.20215	2.20703
9.29	2.19727	2.19238	2.20215	2.19727	2.20215	2.20215
9.295	2.19727	2.19238	2.19727	2.19727	2.20215	2.20215
9.3	2.19727	2.19727	2.19727	2.20215	2.20215	2.20703
9.305	2.19238	2.19727	2.19727	2.20215	2.20703	2.20703
9.31	2.19238	2.19727	2.19727	2.20215	2.20703	2.20215
9.315	2.19238	2.19238	2.19727	2.20215	2.20215	2.20215
9.32	2.19238	2.19238	2.19727	2.20215	2.20215	2.20215
9.325	2.19238	2.19727	2.19727	2.20215	2.20215	2.20215
9.33	2.19238	2.19727	2.20215	2.20215	2.20703	2.20215
9.335	2.19238	2.19727	2.20215	2.20215	2.20703	2.20215
9.34	2.19238	2.19727	2.19727	2.20215	2.20215	2.20215
9.345	2.19238	2.19727	2.19727	2.20215	2.20215	2.20215
9.35	2.19238	2.19727	2.20215	2.20215	2.20703	2.20703
9.355	2.19727	2.19727	2.20215	2.20215	2.20703	2.20703
9.36	2.19727	2.19238	2.19727	2.20215	2.20703	2.20703
9.365	2.19727	2.19727	2.19727	2.20215	2.20215	2.20703
9.37	2.19727	2.20215	2.19727	2.20215	2.20215	2.20703
9.375	2.19727	2.20215	2.20215	2.20215	2.20215	2.20703
9.38	2.19727	2.19238	2.20215	2.20215	2.20215	2.20215
9.385	2.19727	2.19238	2.19727	2.20215	2.20215	2.20215
9.39	2.19238	2.19727	2.19727	2.20215	2.20215	2.20215
9.395	2.19238	2.19727	2.20215	2.20215	2.20215	2.20703
9.4	2.19727	2.19238	2.20215	2.20215	2.20215	2.20703
9.405	2.19727	2.19238	2.20215	2.20215	2.20215	2.20215
9.41	2.19727	2.19727	2.20215	2.20215	2.20703	2.20215
9.415	2.19727	2.20215	2.20215	2.20215	2.20703	2.20703
9.42	2.19727	2.19727	2.20215	2.20215	2.20215	2.20703
9.425	2.19727	2.19727	2.19727	2.20215	2.20703	2.20215
9.43	2.19727	2.19727	2.19727	2.20215	2.20703	2.20215
9.435	2.19727	2.19727	2.19727	2.20215	2.20703	2.20703
9.44	2.19727	2.19727	2.19727	2.20215	2.20215	2.20703
9.445	2.19727	2.19727	2.19727	2.20215	2.20215	2.20703
9.45	2.19727	2.19727	2.20215	2.20215	2.20703	2.20703
9.455	2.19727	2.19727	2.20215	2.20215	2.20703	2.20703
9.46	2.19727	2.19727	2.20215	2.20215	2.20215	2.20215
9.465	2.19727	2.19727	2.20215	2.20215	2.20215	2.20703
9.47	2.19727	2.19727	2.20215	2.20215	2.20703	2.20703
9.475	2.19727	2.19727	2.20215	2.20215	2.20703	2.20703
9.48	2.19727	2.19727	2.20215	2.20215	2.20215	2.20703
9.485	2.19238	2.19727	2.19727	2.20215	2.20215	2.20703
9.49	2.19238	2.19727	2.19727	2.20215	2.20703	2.20215
9.495	2.19727	2.19727	2.20215	2.20215	2.20703	2.20215
9.5	2.19727	2.19727	2.20215	2.20215	2.20703	2.20703
9.505	2.19727	2.19727	2.19727	2.20215	2.20215	2.20703
9.51	2.19727	2.19727	2.20215	2.20215	2.20215	2.20703
9.515	2.20215	2.19727	2.20703	2.19727	2.20703	2.20703
9.52	2.20215	2.19727	2.20215	2.20215	2.20703	2.20703
9.525	2.19727	2.20215	2.20215	2.20703	2.20703	2.20215
9.53	2.19238	2.20215	2.20215	2.20703	2.20703	2.20215
9.535	2.19727	2.20215	2.20215	2.20215	2.20703	2.20703
9.54	2.19727	2.19727	2.20215	2.20215	2.20215	2.20703
9.545	2.19727	2.19727	2.20215	2.20215	2.20215	2.20215
9.55	2.19727	2.19727	2.20215	2.20215	2.20703	2.20215
9.555	2.19727	2.19727	2.20215	2.20215	2.20703	2.20703
9.56	2.20215	2.19727	2.20215	2.20703	2.20703	2.20703
9.565	2.19727	2.19727	2.20215	2.20703	2.20703	2.20215
9.57	2.19727	2.19727	2.20215	2.19727	2.20703	2.20215
9.575	2.19727	2.19727	2.20215	2.19727	2.20703	2.20703
9.58	2.19727	2.20215	2.20215	2.20215	2.20703	2.20703
9.585	2.19727	2.20215	2.20215	2.20215	2.20703	2.20703
9.59	2.19727	2.20215	2.20215	2.20215	2.20703	2.20703
9.595	2.19727	2.20215	2.20215	2.20215	2.20703	2.20703
9.6	2.19727	2.20215	2.20215	2.20215	2.20215	2.20703
9.605	2.20215	2.19727	2.20215	2.20215	2.20215	2.20703
9.61	2.20215	2.19727	2.20215	2.20703	2.20703	2.20703
9.615	2.19727	2.19727	2.20215	2.20703	2.20703	2.20703
9.62	2.19727	2.19727	2.20215	2.20703	2.20703	2.20703
9.625	2.19727	2.19727	2.20215	2.20215	2.20215	2.20703
9.63	2.19727	2.19727	2.20215	2.20215	2.20215	2.20703
9.635	2.19727	2.19727	2.20215	2.20215	2.20703	2.20703
9.64	2.19727	2.20215	2.20215	2.20215	2.20703	2.20215
9.645	2.19727	2.20215	2.20215	2.20215	2.20703	2.20703
9.65	2.19727	2.20215	2.20703	2.20215	2.20703	2.21191
9.655	2.19727	2.19727	2.20215	2.20215	2.20703	2.20703
9.66	2.19727	2.19727	2.19727	2.20215	2.20703	2.20215
9.665	2.19727	2.20215	2.20215	2.20215	2.20703	2.20703
9.67	2.19727	2.20215	2.20215	2.20215	2.20703	2.20703
9.675	2.20215	2.19727	2.20215	2.20215	2.20703	2.20703
9.68	2.20215	2.19727	2.20215	2.20215	2.20703	2.20703
9.685	2.20215	2.19727	2.20215	2.20215	2.20703	2.20703
9.69	2.20215	2.20215	2.20215	2.20215	2.20215	2.20703
9.695	2.20215	2.20215	2.20703	2.20215	2.20215	2.20703
9.7	2.20215	2.19727	2.20215	2.20215	2.20703	2.20703
9.705	2.20215	2.19727	2.19727	2.20215	2.20703	2.20703
9.71	2.19727	2.20215	2.20215	2.20215	2.20703	2.20703
9.715	2.19727	2.20215	2.20703	2.20215	2.20703	2.20703
9.72	2.19727	2.19727	2.20215	2.20215	2.20703	2.20703
9.725	2.19727	2.20215	2.20215	2.20703	2.20703	2.20703
9.73	2.19727	2.20215	2.20215	2.20703	2.20703	2.20703
9.735	2.20215	2.20215	2.20215	2.20215	2.20703	2.20703
9.74	2.20215	2.19727	2.20215	2.20215	2.20703	2.20703
9.745	2.20215	2.19727	2.20215	2.20215	2.20703	2.20703
9.75	2.20215	2.20215	2.20215	2.20215	2.20703	2.20703
9.755	2.20215	2.20215	2.20215	2.20215	2.20703	2.20703
9.76	2.19727	2.20215	2.20215	2.20215	2.21191	2.20703
9.765	2.19727	2.20215	2.20215	2.20215	2.20703	2.20703
9.77	2.20215	2.20215	2.20215	2.20215	2.20215	2.20703
9.775	2.20215	2.20215	2.20215	2.20215	2.20703	2.20703
9.78	2.20215	2.20215	2.20215	2.20215	2.20703	2.20703
9.785	2.20215	2.20215	2.20215	2.20215	2.20703	2.20703
9.79	2.20215	2.20215	2.20215	2.20215	2.20215	2.20703
9.795	2.20215	2.20215	2.20215	2.20703	2.20703	2.20703
9.8	2.20215	2.20215	2.20215	2.20703	2.21191	2.20703
9.805	2.20215	2.20215	2.20215	2.20215	2.20703	2.20703
9.81	2.20215	2.20215	2.20703	2.20215	2.20215	2.20703
9.815	2.20703	2.20215	2.20703	2.20703	2.20703	2.20703
9.82	2.20215	2.20215	2.20215	2.20703	2.21191	2.20703
9.825	2.19727	2.20215	2.20215	2.20215	2.21191	2.20703
9.83	2.20215	2.20215	2.20703	2.20215	2.20703	2.20703
9.835	2.20703	2.20215	2.20703	2.20215	2.20215	2.20703
9.84	2.20703	2.20215	2.20215	2.20215	2.20703	2.20703
9.845	2.19727	2.20215	2.20215	2.20215	2.21191	2.20703
9.85	2.19727	2.20215	2.20703	2.20215	2.20703	2.20703
9.855	2.20215	2.20215	2.20703	2.20215	2.20215	2.20703
9.86	2.20703	2.20215	2.20215	2.20215	2.20703	2.20703
9.865	2.20215	2.20215	2.20215	2.20215	2.21191	2.20703
9.87	2.19727	2.20215	2.20215	2.20703	2.20703	2.20703
9.875	2.20215	2.20215	2.20703	2.20703	2.20215	2.20703
9.88	2.20703	2.20215	2.20703	2.20215	2.20703	2.21191
9.885	2.20215	2.20215	2.20215	2.20215	2.20703	2.20703
9.89	2.20215	2.20215	2.20215	2.20703	2.20703	2.20215
9.895	2.20215	2.20215	2.20703	2.20703	2.20703	2.20703
9.9	2.20215	2.20215	2.20703	2.20703	2.20703	2.20703
9.905	2.20215	2.20215	2.20703	2.20703	2.20703	2.20703
9.91	2.20215	2.20215	2.20703	2.20703	2.20703	2.20703
9.915	2.20215	2.20215	2.20703	2.20703	2.20703	2.20703
9.92	2.20215	2.20215	2.20703	2.20703	2.20703	2.20703
9.925	2.20215	2.19727	2.20703	2.20215	2.20703	2.20703
9.93	2.20215	2.19727	2.20215	2.20215	2.20703	2.20703
9.935	2.20215	2.20215	2.20215	2.20703	2.20703	2.20703
9.94	2.20215	2.20215	2.20703	2.20703	2.20703	2.20703
9.945	2.20703	2.20215	2.20703	2.20703	2.20703	2.20703
9.95	2.20215	2.20215	2.20703	2.20703	2.20703	2.20703
9.955	2.20215	2.20215	2.20215	2.20703	2.20703	2.20703
9.96	2.19727	2.20215	2.20703	2.20703	2.20215	2.20703
9.965	2.20215	2.20215	2.21191	2.20703	2.20703	2.20703
9.97	2.20215	2.20215	2.20703	2.20215	2.21191	2.21191
9.975	2.20215	2.20215	2.20215	2.20215	2.20703	2.20703
9.98	2.20215	2.20215	2.20703	2.20703	2.20703	2.20703
9.985	2.20703	2.20703	2.20703	2.20703	2.20703	2.20703
9.99	2.20703	2.20703	2.20703	2.20215	2.21191	2.20703
9.995	2.20215	2.20703	2.20215	2.20215	2.20703	2.20703
[truncated: 5,001 more rows]

## Sheet: FIG.3e
Time	Synaptic current
0.01	0.51087
0.02	0.52224
0.03	0.5115
0.04	0.52181
0.05	0.51255
0.06	0.52245
0.07	0.51276
0.08	0.52118
0.09	0.51171
0.1	0.52055
0.11	0.51234
0.12	0.5195
0.13	0.5115
0.14	0.51887
0.15	0.51129
0.16	0.51803
0.17	0.51192
0.18	0.51803
0.19	0.5115
0.2	0.51676
0.21	0.50961
0.22	0.51803
0.23	0.51024
0.24	0.51781
0.25	0.51003
0.26	0.51508
0.27	0.50792
0.28	0.51487
0.29	0.50897
0.3	0.51445
0.31	0.50729
0.32	0.51445
0.33	0.5094
0.34	0.50961
0.35	0.51318
0.36	0.50855
0.37	0.51129
0.38	0.50792
0.39	0.51192
0.4	0.5035
0.41	0.51213
0.42	0.50792
0.43	0.5075
0.44	0.50982
0.45	0.50561
0.46	0.50961
0.47	0.50497
0.48	0.50961
0.49	0.50076
0.5	0.50982
0.51	0.50245
0.52	0.50666
0.53	0.50603
0.54	0.50329
0.55	0.50666
0.56	0.50203
0.57	0.50708
0.58	0.50287
0.59	0.51171
0.6	0.49887
0.61	0.5035
0.62	0.50392
0.63	0.50076
0.64	0.50329
0.65	0.49908
0.66	0.50413
0.67	0.49992
0.68	0.50687
0.69	0.49655
0.7	0.5035
0.71	0.49992
0.72	0.49866
0.73	0.50119
0.74	0.49803
0.75	0.50182
0.76	0.49698
0.77	0.50076
0.78	0.49403
0.79	0.50203
0.8	0.49824
0.81	0.49845
0.82	0.4995
0.83	0.49571
0.84	0.49866
0.85	0.49424
0.86	0.49866
0.87	0.49024
0.88	0.49971
0.89	0.49192
0.9	0.4955
0.91	0.4955
0.92	0.4934
0.93	0.49655
0.94	0.49234
0.95	0.49698
0.96	0.49129
0.97	0.4995
0.98	0.48961
0.99	0.4934
1	0.49192
1.01	-0.23932
1.02	0.83124
1.03	-0.00632
1.04	1.06426
1.05	0.18986
1.06	1.26886
1.07	0.37489
1.08	1.47283
1.09	0.56097
1.1	1.65827
1.11	0.73231
1.12	1.84477
1.13	0.88892
1.14	2.00306
1.15	1.03311
1.16	2.16536
1.17	1.19182
1.18	2.31649
1.19	1.32927
1.2	2.47415
1.21	2.3388
1.22	2.24576
1.23	2.14557
1.24	2.06642
1.25	1.98138
1.26	1.90813
1.27	1.82414
1.28	1.7751
1.29	1.70374
1.3	1.66606
1.31	1.60228
1.32	1.56966
1.33	1.5143
1.34	1.48756
1.35	1.43789
1.36	1.41684
1.37	1.37432
1.38	1.35264
1.39	1.31917
1.4	1.29938
1.41	1.27139
1.42	1.25118
1.43	1.22487
1.44	1.20908
1.45	1.18487
1.46	1.16993
1.47	1.15035
1.48	1.13919
1.49	1.11899
1.5	1.10909
1.51	1.09036
1.52	1.08152
1.53	1.06468
1.54	1.05815
1.55	1.039
1.56	1.03437
1.57	1.01963
1.58	1.01395
1.59	1.00027
1.6	0.99522
1.61	0.98217
1.62	0.97817
1.63	0.96575
1.64	0.9628
1.65	0.95143
1.66	0.94786
1.67	0.93586
1.68	0.9348
1.69	0.92302
1.7	0.92049
1.71	0.91123
1.72	0.90891
1.73	0.89944
1.74	0.89818
1.75	0.88681
1.76	0.88765
1.77	0.87713
1.78	0.87629
1.79	0.86787
1.8	0.86766
1.81	0.85861
1.82	0.85924
1.83	0.85103
1.84	0.84934
1.85	0.84134
1.86	0.84156
1.87	0.83398
1.88	0.83482
1.89	0.82682
1.9	0.82703
1.91	0.81966
1.92	0.82051
1.93	0.81272
1.94	0.81356
1.95	0.80619
1.96	0.80703
1.97	0.80135
1.98	0.8003
1.99	0.7923
2	0.7944
2.01	0.78788
2.02	0.78893
2.03	0.78199
2.04	0.78304
2.05	0.77714
2.06	0.77799
2.07	0.77167
2.08	0.7723
2.09	0.76599
2.1	0.76851
2.11	0.76178
2.12	0.76304
2.13	0.75757
2.14	0.75757
2.15	0.75146
2.16	0.7542
2.17	0.74662
2.18	0.74873
2.19	0.7441
2.2	0.74515
2.21	0.02189
2.22	1.12783
2.23	0.29953
2.24	1.39621
2.25	0.54139
2.26	1.64375
2.27	0.77062
2.28	1.88182
2.29	0.97017
2.3	2.09063
2.31	1.16614
2.32	2.29144
2.33	1.35474
2.34	2.4811
2.35	1.5364
2.36	2.66507
2.37	1.7109
2.38	2.84273
2.39	1.88308
2.4	3.01196
2.41	2.04958
2.42	3.18078
2.43	2.21103
2.44	3.34307
2.45	2.37543
2.46	3.51021
2.47	2.52762
2.48	3.67144
2.49	2.68444
2.5	3.82953
2.51	2.83789
2.52	3.98761
2.53	2.99113
2.54	4.14274
2.55	3.14352
2.56	4.29724
2.57	3.29761
2.58	4.4528
2.59	3.45042
2.6	4.60878
2.61	4.47174
2.62	4.36692
2.63	4.2722
2.64	4.18063
2.65	4.0937
2.66	4.00718
2.67	3.92109
2.68	3.839
2.69	3.75543
2.7	3.67565
2.71	3.59525
2.72	3.51905
2.73	3.44158
2.74	3.36917
2.75	3.2995
2.76	3.23151
2.77	3.16584
2.78	3.10164
2.79	3.04143
2.8	2.9825
2.81	2.92777
2.82	2.87346
2.83	2.81999
2.84	2.77158
2.85	2.7219
2.86	2.68212
2.87	2.63076
2.88	2.59666
2.89	2.54846
2.9	2.51646
2.91	2.47078
2.92	2.44531
2.93	2.403
2.94	2.37838
2.95	2.33754
2.96	2.31354
2.97	2.27692
2.98	2.2565
2.99	2.22051
3	2.20324
3.01	2.16893
3.02	2.15294
3.03	2.11926
3.04	2.10494
3.05	2.07568
3.06	2.06074
3.07	2.03232
3.08	2.01906
3.09	1.9917
3.1	1.98223
3.11	1.95212
3.12	1.94728
3.13	1.91655
3.14	1.91318
3.15	1.88392
3.16	1.88077
3.17	1.85088
3.18	1.85046
3.19	1.82246
3.2	1.82099
3.21	1.79383
3.22	1.79257
3.23	1.76584
3.24	1.76542
3.25	1.74205
3.26	1.7391
3.27	1.71805
3.28	1.71469
3.29	1.69679
3.3	1.69301
3.31	1.67364
3.32	1.66838
3.33	1.65322
3.34	1.64943
3.35	1.6328
3.36	1.62754
3.37	1.61386
3.38	1.60881
3.39	1.59513
3.4	1.58923
3.41	1.57597
3.42	1.57218
3.43	1.55808
3.44	1.5545
3.45	1.54103
3.46	1.53745
3.47	1.52587
3.48	1.52229
3.49	1.50903
3.5	1.5063
3.51	1.49304
3.52	1.49009
3.53	1.47809
3.54	1.47725
3.55	1.46462
3.56	1.46251
3.57	1.44988
3.58	1.44967
3.59	1.43683
3.6	1.43578
3.61	1.42399
3.62	0.714
3.63	1.8854
3.64	1.06089
3.65	2.21608
3.66	1.37221
3.67	2.52404
3.68	1.66796
3.69	2.81431
3.7	1.94034
3.71	3.08858
3.72	2.20009
3.73	3.34518
3.74	2.44679
3.75	3.59125
3.76	2.67791
3.77	3.823
3.78	2.89788
3.79	4.04928
3.8	3.10963
3.81	4.26462
3.82	3.31487
3.83	4.47301
3.84	3.51315
3.85	4.6715
3.86	3.71165
3.87	4.86684
3.88	3.90657
3.89	5.0605
3.9	4.09391
3.91	5.24805
3.92	4.27935
3.93	5.43349
3.94	4.46332
3.95	5.61662
3.96	4.64414
3.97	5.79765
3.98	4.82538
3.99	5.97994
4	5.00493
4.01	6.15886
4.02	5.18258
4.03	6.33315
4.04	5.36108
4.05	6.50744
4.06	5.54169
4.07	6.68362
4.08	5.71745
4.09	6.85475
4.1	5.8949
4.11	7.03073
4.12	6.06582
4.13	7.20859
4.14	6.23737
4.15	7.39888
4.16	6.42682
4.17	7.58791
4.18	6.61521
4.19	7.77398
4.2	6.80339
4.21	8.02952
4.22	7.83924
4.23	7.74093
4.24	7.66453
4.25	7.5738
4.26	7.49529
4.27	7.40078
4.28	7.31658
4.29	7.21722
4.3	7.12819
4.31	7.02315
4.32	6.932
4.33	6.82549
4.34	6.73288
4.35	6.62616
4.36	6.53438
4.37	6.4344
4.38	6.34199
4.39	6.24285
4.4	6.15254
4.41	6.05866
4.42	5.97489
4.43	5.88206
4.44	5.8027
4.45	5.71535
4.46	5.63957
4.47	5.55474
4.48	5.48359
4.49	5.40445
4.5	5.3373
4.51	5.2611
4.52	5.19816
4.53	5.12491
4.54	5.06555
4.55	4.99819
4.56	4.94199
4.57	4.87779
4.58	4.82538
4.59	4.76454
4.6	4.71297
4.61	4.65509
4.62	4.60814
4.63	4.55447
4.64	4.50795
4.65	4.45659
4.66	4.41302
4.67	4.36334
4.68	4.32356
4.69	4.27683
4.7	4.23831
4.71	4.19368
4.72	4.15642
4.73	4.11327
4.74	4.07917
4.75	4.03792
4.76	4.00613
4.77	3.96677
4.78	3.93667
4.79	3.8973
4.8	3.86868
4.81	3.83163
4.82	3.80469
4.83	3.77017
4.84	3.74133
4.85	3.70849
4.86	3.6826
4.87	3.65208
4.88	3.62619
4.89	3.59714
4.9	3.57188
4.91	3.54262
4.92	3.51715
4.93	3.49084
4.94	3.46747
4.95	3.44137
4.96	3.41801
4.97	3.39401
4.98	3.37212
4.99	3.34833
5	3.32707
5.01	3.30413
5.02	3.2814
5.03	3.2614
5.04	3.2393
5.05	3.21867
5.06	3.19973
5.07	3.17847
5.08	3.1591
5.09	3.13973
5.1	3.12016
5.11	3.10332
5.12	3.08416
5.13	3.06627
5.14	3.04817
5.15	3.03112
5.16	3.0126
5.17	2.9966
5.18	2.97913
5.19	2.96166
5.2	2.20745
5.21	3.50242
5.22	2.69054
5.23	3.94235
5.24	3.12058
5.25	4.35366
5.26	3.51168
5.27	4.72813
5.28	3.88446
5.29	5.08239
5.3	4.2261
5.31	5.41223
5.32	4.54689
5.33	5.72271
5.34	4.84727
5.35	6.01656
5.36	5.13333
5.37	6.29484
5.38	5.40529
5.39	6.56174
5.4	5.6663
5.41	6.81855
5.42	5.91658
5.43	7.06272
5.44	6.16328
5.45	7.30479
5.46	6.39798
5.47	7.55717
5.48	6.64952
5.49	7.80366
5.5	6.89222
5.51	8.09625
5.52	7.13387
5.53	8.33474
5.54	7.36857
5.55	8.5686
5.56	7.60327
5.57	8.7993
5.58	7.83187
5.59	9.02769
5.6	8.05689
5.61	9.25313
5.62	8.14551
5.63	9.47309
5.64	8.36779
5.65	9.69327
5.66	8.58523
5.67	9.91029
5.68	8.80414
5.69	10.1256
5.7	9.02095
5.71	10.3405
5.72	9.23355
5.73	10.5536
5.74	9.44826
5.75	10.763
5.76	9.66233
5.77	10.9769
5.78	9.87367
5.79	11.1844
5.8	10.0867
5.81	11.3943
5.82	10.2936
5.83	11.6004
5.84	10.5045
5.85	11.8079
5.86	10.7127
5.87	12.0148
5.88	10.9186
5.89	12.219
5.9	11.1261
5.91	12.4244
5.92	11.3347
5.93	12.6288
5.94	11.5397
5.95	12.8317
5.96	11.7462
5.97	13.0349
5.98	11.9475
5.99	13.2346
6	13.0883
6.01	13.0115
6.02	12.9498
6.03	12.8736
6.04	12.8046
6.05	12.7204
6.06	12.6366
6.07	12.5371
6.08	12.4404
6.09	12.3312
6.1	12.2251
6.11	12.1068
6.12	11.9946
6.13	11.8711
6.14	11.7549
6.15	11.629
6.16	11.513
6.17	11.3871
6.18	11.273
6.19	11.1457
6.2	11.0324
6.21	10.9099
6.22	10.7988
6.23	10.6773
6.24	10.5694
6.25	10.4504
6.26	10.345
6.27	10.2321
6.28	10.1298
6.29	10.0208
6.3	9.92124
6.31	9.81536
6.32	9.71937
6.33	9.61855
6.34	9.52719
6.35	9.42637
6.36	9.34069
6.37	9.24471
6.38	9.16156
6.39	9.06831
6.4	8.98896
6.41	8.89866
6.42	8.8233
6.43	8.73594
6.44	8.6608
6.45	8.58018
6.46	8.50777
6.47	8.42715
6.48	8.35768
6.49	8.28233
6.5	8.21665
6.51	8.14298
6.52	8.07899
6.53	8.00784
6.54	7.93059
6.55	7.86008
6.56	7.80261
6.57	7.7363
6.58	7.68052
6.59	7.61527
6.6	7.56117
6.61	7.49676
6.62	7.44582
6.63	7.38583
6.64	7.33426
6.65	7.27658
6.66	7.22859
6.67	7.17155
6.68	7.12187
6.69	7.06798
6.7	7.02357
6.71	6.96863
6.72	6.92548
6.73	6.8737
6.74	6.83202
6.75	6.78066
6.76	6.73898
6.77	6.69141
6.78	6.6512
6.79	6.60342
6.8	6.56448
6.81	6.51817
6.82	6.48028
6.83	6.43503
6.84	6.39966
6.85	6.35504
6.86	6.31904
6.87	6.27631
6.88	6.24053
6.89	6.20117
6.9	6.16728
6.91	6.12749
6.92	6.09297
6.93	6.05551
6.94	6.02119
6.95	5.98583
6.96	5.95152
6.97	5.91679
6.98	5.88416
6.99	5.84901
7	5.07797
7.01	6.46302
7.02	5.7164
7.03	7.00778
7.04	6.25295
7.05	7.50434
7.06	6.73982
7.07	7.96595
7.08	7.18607
7.09	8.40715
7.1	7.60432
7.11	8.81004
7.12	7.995
7.13	9.18472
7.14	8.22023
7.15	9.56719
7.16	8.58923
7.17	9.9265
7.18	8.94033
7.19	10.27
7.2	9.27481
7.21	10.5952
7.22	9.59476
7.23	10.9093
7.24	9.90587
7.25	11.213
7.26	10.2041
7.27	11.5061
7.28	10.4967
7.29	11.7919
7.3	10.7798
7.31	12.0708
7.32	11.059
7.33	12.3442
7.34	11.3294
7.35	12.6112
7.36	11.5974
7.37	12.873
7.38	11.8572
7.39	13.1315
7.4	12.1167
7.41	13.3856
7.42	12.3676
7.43	13.635
7.44	12.621
7.45	13.8802
7.46	12.8659
7.47	14.1257
7.48	13.1109
7.49	14.365
7.5	13.3531
7.51	14.6035
7.52	13.5897
7.53	14.8376
7.54	13.8265
7.55	15.0693
7.56	14.0615
7.57	15.2998
7.58	14.2894
7.59	15.528
7.6	14.5189
7.61	15.7517
7.62	14.7466
7.63	15.9788
7.64	14.972
7.65	16.198
7.66	15.1956
7.67	16.4192
7.68	15.4158
7.69	16.6381
7.7	15.6351
7.71	16.8554
7.72	15.8555
7.73	17.0734
7.74	16.0713
7.75	17.2858
7.76	16.2868
7.77	17.4974
7.78	16.5026
7.79	17.7112
7.8	16.715
7.81	17.9213
7.82	16.9265
7.83	18.1314
7.84	17.1359
7.85	18.3379
7.86	17.3456
7.87	18.5463
7.88	17.5531
7.89	18.7515
7.9	17.7598
7.91	18.9538
7.92	17.9655
7.93	19.1552
7.94	18.172
7.95	19.3575
7.96	18.376
7.97	19.5562
7.98	18.5783
7.99	19.7545
8	19.6055
8.01	19.5375
8.02	19.4937
8.03	19.4215
8.04	19.3649
8.05	19.2754
8.06	19.1965
8.07	19.087
8.08	18.9935
8.09	18.8681
8.1	18.7584
8.11	18.622
8.12	18.5048
8.13	18.3593
8.14	18.2375
8.15	18.0855
8.16	17.9602
8.17	17.8074
8.18	17.6786
8.19	17.5251
8.2	17.3986
8.21	17.2439
8.22	17.1185
8.23	16.9629
8.24	16.8434
8.25	16.6891
8.26	16.572
8.27	16.4169
8.28	16.3053
8.29	16.154
8.3	16.0424
8.31	15.8932
8.32	15.7856
8.33	15.6421
8.34	15.5362
8.35	15.3987
8.36	15.292
8.37	15.1632
8.38	15.0544
8.39	14.9291
8.4	14.8232
8.41	14.7051
8.42	14.6009
8.43	14.485
8.44	14.3816
8.45	14.2709
8.46	14.1703
8.47	14.0615
8.48	13.965
8.49	13.859
8.5	13.7659
8.51	13.6613
8.52	13.5702
8.53	13.4697
8.54	13.3826
8.55	13.2818
8.56	13.1978
8.57	13.0999
8.58	13.0189
8.59	12.9233
8.6	12.8454
8.61	12.7513
8.62	12.6743
8.63	12.5819
8.64	12.5069
8.65	12.4198
8.66	12.3478
8.67	12.2613
8.68	12.1893
8.69	12.1078
8.7	12.0357
8.71	11.9555
8.72	11.8864
8.73	11.8075
8.74	11.7437
8.75	11.6637
8.76	11.5983
8.77	11.5244
8.78	11.461
8.79	11.3869
8.8	11.3242
8.81	11.2526
8.82	11.1933
8.83	11.1213
8.84	11.0623
8.85	10.995
8.86	10.9375
8.87	10.8706
8.88	10.8135
8.89	10.7481
8.9	10.6921
8.91	10.6285
8.92	10.5748
8.93	10.5117
8.94	10.4599
8.95	10.3976
8.96	10.3456
8.97	10.285
8.98	10.2349
8.99	10.1764
9	10.1265
9.01	10.0705
9.02	10.02
9.03	9.96418
9.04	9.91661
9.05	9.86083
9.06	9.81473
9.07	9.75895
9.08	9.71453
9.09	9.66149
9.1	9.61812
9.11	9.56445
9.12	9.52067
9.13	9.46888
9.14	9.42784
9.15	9.37732
9.16	9.33417
9.17	9.28386
9.18	9.24387
9.19	9.19587
9.2	9.1542
9.21	9.10768
9.22	9.06789
9.23	9.02053
9.24	8.98033
9.25	8.93528
9.26	8.89739
9.27	8.8534
9.28	8.81319
9.29	8.7692
9.3	8.73363
9.31	8.69111
9.32	8.65364
9.33	8.61154
9.34	8.57386
9.35	8.53471
9.36	8.4964
9.37	8.45725
9.38	8.42273
9.39	8.38463
9.4	8.34716
9.41	8.31011
9.42	8.27391
9.43	8.23749
9.44	8.20276
9.45	8.1655
9.46	8.13077
9.47	8.09667
9.48	8.06047
9.49	8.02594
9.5	7.98574
9.51	7.94953
9.52	7.91859
9.53	7.88028
9.54	7.85271
9.55	7.8165
9.56	7.78809
9.57	7.74978
9.58	7.72367
9.59	7.68642
9.6	7.65968
9.61	7.62432
9.62	7.59906
9.63	7.56328
9.64	7.53739
9.65	7.50223
9.66	7.47592
9.67	7.44098
9.68	7.41635
9.69	7.38352
9.7	7.35847
9.71	7.32584
9.72	7.29911
9.73	7.26859
9.74	7.2408
9.75	7.21238
9.76	7.18776
9.77	7.15639
9.78	7.13008
9.79	7.10082
9.8	7.07514
9.81	7.04672
9.82	7.02041
9.83	6.99305
9.84	6.96905
9.85	6.94232
9.86	6.9158
9.87	6.89054
9.88	6.86486
9.89	6.83833
9.9	6.81413
9.91	6.78782
9.92	6.7634
9.93	6.73919
9.94	6.71456
9.95	6.68994
9.96	6.66531
9.97	6.64089
9.98	6.61753
9.99	6.59206
10	6.56974

## Sheet: FIG.3f
Time	Synaptic current
0.5	0.2909
0.51	0.29469
0.52	0.29511
0.53	0.30058
0.54	0.2989
0.55	0.30479
0.56	0.30016
0.57	0.31132
0.58	0.30585
0.59	0.31237
0.6	0.31511
0.61	0.31321
0.62	0.31869
0.63	0.317
0.64	0.32311
0.65	0.31932
0.66	0.32942
0.67	0.32079
0.68	0.3269
0.69	0.32732
0.7	0.32879
0.71	0.33174
0.72	0.32879
0.73	0.33447
0.74	0.33069
0.75	0.33868
0.76	0.33132
0.77	0.341
0.78	0.337
0.79	0.33889
0.8	0.3431
0.81	0.34016
0.82	0.34458
0.83	0.34142
0.84	0.34605
0.85	0.3391
0.86	0.34984
0.87	0.34353
0.88	0.3471
0.89	0.34963
0.9	0.34668
0.91	0.3511
0.92	0.34921
0.93	0.353
0.94	0.34942
0.95	0.35742
0.96	0.349
0.97	0.35426
0.98	0.35468
0.99	0.35342
1	0.357
1.01	-0.42055
1.02	0.66642
1.03	0.58602
1.04	0.54981
1.05	-0.23553
1.06	0.84976
1.07	0.75357
1.08	0.7041
1.09	-0.08904
1.1	1.00027
1.11	0.90007
1.12	0.8445
1.13	0.04273
1.14	1.13898
1.15	1.03353
1.16	0.96722
1.17	0.17008
1.18	1.26381
1.19	1.16109
1.2	1.08236
1.21	0.28501
1.22	1.38
1.23	1.28612
1.24	1.20887
1.25	0.4052
1.26	1.50419
1.27	1.39726
1.28	1.30549
1.29	0.50792
1.3	1.60965
1.31	1.51282
1.32	1.42652
1.33	0.62138
1.34	1.72753
1.35	1.6267
1.36	1.53787
1.37	0.72768
1.38	1.83867
1.39	1.73595
1.4	1.64312
1.41	0.83208
1.42	1.9477
1.43	1.84351
1.44	1.74963
1.45	0.91186
1.46	2.03653
1.47	1.93002
1.48	1.83614
1.49	0.99879
1.5	2.1281
1.51	2.01969
1.52	1.92665
1.53	1.08426
1.54	2.21966
1.55	2.10936
1.56	2.01569
1.57	1.17224
1.58	2.31544
1.59	2.19461
1.6	2.11
1.61	1.25833
1.62	2.40869
1.63	2.28765
1.64	2.20114
1.65	1.34653
1.66	2.49899
1.67	2.38006
1.68	2.28955
1.69	1.44146
1.7	2.59034
1.71	2.47247
1.72	2.38048
1.73	1.53008
1.74	2.68338
1.75	2.56656
1.76	2.47141
1.77	1.62144
1.78	2.77579
1.79	2.65665
1.8	2.56403
1.81	2.46321
1.82	2.37943
1.83	2.29292
1.84	2.22156
1.85	2.14557
1.86	2.08537
1.87	2.01927
1.88	1.96749
1.89	1.90982
1.9	1.86582
1.91	1.81551
1.92	1.77741
1.93	1.73279
1.94	1.69848
1.95	1.65933
1.96	1.62986
1.97	1.59449
1.98	1.56881
1.99	1.53766
2	1.51387
2.01	1.48483
2.02	1.46483
2.03	1.43873
2.04	1.42063
2.05	1.39642
2.06	1.37937
2.07	1.35832
2.08	1.34506
2.09	1.32401
2.1	1.31117
2.11	1.29222
2.12	1.27981
2.13	1.26191
2.14	1.25139
2.15	1.23581
2.16	1.22529
2.17	1.21055
2.18	1.19898
2.19	1.18782
2.2	1.1775
2.21	1.16593
2.22	1.15688
2.23	1.14425
2.24	1.13709
2.25	1.12635
2.26	1.11836
2.27	1.10909
2.28	1.10067
2.29	1.09183
2.3	1.08405
2.31	1.07689
2.32	1.06931
2.33	1.06215
2.34	1.05437
2.35	1.04679
2.36	1.04005
2.37	1.035
2.38	1.02658
2.39	1.0209
2.4	1.01479
2.41	1.00974
2.42	1.00406
2.43	0.99711
2.44	0.99248
2.45	0.98743
2.46	0.98069
2.47	0.9769
2.48	0.96848
2.49	0.96848
2.5	0.95817
2.51	0.95859
2.52	0.94828
2.53	0.94954
2.54	0.93838
2.55	0.94091
2.56	0.92996
2.57	0.93228
2.58	0.92175
2.59	0.92365
2.6	0.91228
2.61	0.9167
2.62	0.90407
2.63	0.90933
2.64	0.89692
2.65	0.90155
2.66	0.88934
2.67	0.89334
2.68	0.88218
2.69	0.88786
2.7	0.87523
2.71	0.8786
2.72	0.86871
2.73	0.87397
2.74	0.86071
2.75	0.86745
2.76	0.85482
2.77	0.8605
2.78	0.8485
2.79	0.85608
2.8	0.84008
2.81	0.14124
2.82	1.2335
2.83	1.18698
2.84	0.41572
2.85	1.52524
2.86	1.44378
2.87	0.67842
2.88	1.76836
2.89	1.70269
2.9	0.89502
2.91	2.01422
2.92	1.92097
2.93	1.09857
2.94	2.20935
2.95	2.12073
2.96	1.2756
2.97	2.40321
2.98	2.29734
2.99	1.45641
3	2.57729
3.01	2.4752
3.02	1.61407
3.03	2.74674
3.04	2.63118
3.05	1.77363
3.06	2.90356
3.07	2.79137
3.08	1.9216
3.09	3.06354
3.1	2.94103
3.11	2.0719
3.12	3.21236
3.13	3.09216
3.14	2.21272
3.15	3.36012
3.16	3.23656
3.17	2.35459
3.18	3.50747
3.19	3.37612
3.2	2.49941
3.21	3.64176
3.22	3.5241
3.23	2.62381
3.24	3.79227
3.25	3.64829
3.26	2.77284
3.27	3.91878
3.28	3.79648
3.29	2.89514
3.3	4.06149
3.31	3.9253
3.32	3.03491
3.33	4.19115
3.34	4.06717
3.35	3.16226
3.36	4.33155
3.37	4.19684
3.38	3.30139
3.39	4.46206
3.4	4.33471
3.41	4.21747
3.42	4.11285
3.43	4.00234
3.44	3.90383
3.45	3.80153
3.46	3.71081
3.47	3.61629
3.48	3.53252
3.49	3.44453
3.5	3.3677
3.51	3.2875
3.52	3.21804
3.53	3.14268
3.54	3.07974
3.55	3.01302
3.56	2.95366
3.57	2.89304
3.58	2.84041
3.59	2.78505
3.6	2.73811
3.61	2.68507
3.62	2.64402
3.63	2.59624
3.64	2.5573
3.65	2.51204
3.66	2.47689
3.67	2.43689
3.68	2.40385
3.69	2.36722
3.7	2.3348
3.71	2.3047
3.72	2.27481
3.73	2.24387
3.74	2.21545
3.75	2.18977
3.76	2.16304
3.77	2.13631
3.78	2.11315
3.79	2.09021
3.8	2.06705
3.81	2.04495
3.82	2.02306
3.83	2.00264
3.84	1.9837
3.85	1.96265
3.86	1.94539
3.87	1.92665
3.88	1.90939
3.89	1.89213
3.9	1.87403
3.91	1.8614
3.92	1.84098
3.93	1.83025
3.94	1.80878
3.95	1.80225
3.96	1.78099
3.97	1.77341
3.98	1.75384
3.99	1.7471
4	1.7269
4.01	1.72163
4.02	1.7029
4.03	1.69743
4.04	1.67806
4.05	1.67427
4.06	1.65638
4.07	1.65343
4.08	1.63386
4.09	1.63133
4.1	1.61344
4.11	1.61175
4.12	1.59365
4.13	1.59113
4.14	1.57344
4.15	1.57323
4.16	1.55639
4.17	1.55429
4.18	1.53808
4.19	1.53619
4.2	1.52229
4.21	1.52019
4.22	1.50482
4.23	1.50461
4.24	1.48777
4.25	1.49009
4.26	1.47114
4.27	1.47514
4.28	1.45452
4.29	1.46104
4.3	1.43978
4.31	1.44757
4.32	1.4261
4.33	1.43326
4.34	1.41389
4.35	1.41789
4.36	1.40189
4.37	1.40337
4.38	1.38842
4.39	1.39031
4.4	1.37832
4.41	0.6881
4.42	1.82962
4.43	1.02111
4.44	2.15125
4.45	1.32085
4.46	2.45457
4.47	1.60776
4.48	2.74358
4.49	1.87803
4.5	3.01365
4.51	2.13462
4.52	3.27108
4.53	2.37774
4.54	3.51673
4.55	2.61139
4.56	3.75354
4.57	2.83073
4.58	3.97687
4.59	3.04396
4.6	4.19179
4.61	3.25172
4.62	4.40523
4.63	3.44621
4.64	4.60604
4.65	3.64471
4.66	4.80748
4.67	3.83268
4.68	4.99882
4.69	4.02592
4.7	5.18869
4.71	4.21368
4.72	5.37687
4.73	4.39954
4.74	5.56232
4.75	4.57868
4.76	5.74229
4.77	4.76075
4.78	5.92605
4.79	4.94136
4.8	6.10771
4.81	5.97026
4.82	5.87027
4.83	5.77113
4.84	5.67998
4.85	5.58442
4.86	5.49391
4.87	5.39792
4.88	5.30551
4.89	5.21016
4.9	5.11944
4.91	5.02598
4.92	4.93399
4.93	4.84579
4.94	4.75802
4.95	4.67171
4.96	4.58857
4.97	4.50648
4.98	4.42901
4.99	4.35239
5	4.2783
5.01	4.20799
5.02	4.13643
5.03	4.07033
5.04	4.00571
5.05	3.94403
5.06	3.88257
5.07	3.82468
5.08	3.76911
5.09	3.71544
5.1	3.66281
5.11	3.61461
5.12	3.56262
5.13	3.51884
5.14	3.46663
5.15	3.43085
5.16	3.37991
5.17	3.34686
5.18	3.2995
5.19	3.26982
5.2	3.22393
5.21	3.19383
5.22	3.15279
5.23	3.12689
5.24	3.0848
5.25	3.06185
5.26	3.02165
5.27	2.99976
5.28	2.96334
5.29	2.94187
5.3	2.90588
5.31	2.88672
5.32	2.8522
5.33	2.83641
5.34	2.80021
5.35	2.78821
5.36	2.75074
5.37	2.74169
5.38	2.7038
5.39	2.69622
5.4	2.6596
5.41	2.65391
5.42	2.61855
5.43	2.61181
5.44	2.58024
5.45	2.57077
5.46	2.54361
5.47	2.53393
5.48	2.50909
5.49	2.49731
5.5	2.47415
5.51	2.46236
5.52	2.44152
5.53	2.42974
5.54	2.40911
5.55	2.39816
5.56	2.37774
5.57	2.36638
5.58	2.34701
5.59	2.33817
5.6	2.31881
5.61	2.30976
5.62	2.29039
5.63	2.2826
5.64	2.26324
5.65	2.25587
5.66	2.23756
5.67	2.23103
5.68	2.21272
5.69	2.20472
5.7	2.18725
5.71	2.18114
5.72	2.16367
5.73	2.1582
5.74	2.14115
5.75	2.13694
5.76	2.1201
5.77	2.11378
5.78	2.09758
5.79	2.09273
5.8	2.07695
5.81	1.34885
5.82	2.56551
5.83	2.53962
5.84	1.76773
5.85	2.96923
5.86	2.92461
5.87	2.14389
5.88	3.32834
5.89	3.28056
5.9	2.47562
5.91	3.66239
5.92	3.59314
5.93	2.78337
5.94	3.9594
5.95	3.88468
5.96	3.06185
5.97	4.23831
5.98	4.15516
5.99	3.3216
6	4.49974
6.01	4.39933
6.02	3.56914
6.03	4.73213
6.04	4.6433
6.05	3.78827
6.06	4.97209
6.07	4.85253
6.08	4.01792
6.09	5.17606
6.1	5.07376
6.11	4.20884
6.12	5.38676
6.13	5.26994
6.14	4.41323
6.15	5.57768
6.16	5.46907
6.17	4.60015
6.18	5.77597
6.19	5.65115
6.2	4.79085
6.21	5.95826
6.22	5.84122
6.23	4.96893
6.24	6.14454
6.25	6.01656
6.26	5.15122
6.27	6.31736
6.28	6.19801
6.29	5.31962
6.3	6.4906
6.31	6.36451
6.32	5.48927
6.33	6.66005
6.34	6.53206
6.35	5.65641
6.36	6.82297
6.37	6.70362
6.38	5.81849
6.39	6.99852
6.4	6.85833
6.41	6.75645
6.42	6.6331
6.43	6.53249
6.44	6.40935
6.45	6.31147
6.46	6.18854
6.47	6.0936
6.48	5.97278
6.49	5.88416
6.5	5.76755
6.51	5.68356
6.52	5.57179
6.53	5.4937
6.54	5.38697
6.55	5.31204
6.56	5.21332
6.57	5.14385
6.58	5.05481
6.59	4.98514
6.6	4.90368
6.61	4.83948
6.62	4.76391
6.63	4.70392
6.64	4.63256
6.65	4.57531
6.66	4.51153
6.67	4.45575
6.68	4.39597
6.69	4.34545
6.7	4.28714
6.71	4.24188
6.72	4.18716
6.73	4.14506
6.74	4.09285
6.75	4.05328
6.76	4.00339
6.77	3.96824
6.78	3.91983
6.79	3.8851
6.8	3.8411
6.81	3.8089
6.82	3.76701
6.83	3.73733
6.84	3.69607
6.85	3.6666
6.86	3.62998
6.87	3.60219
6.88	3.56725
6.89	3.53925
6.9	3.50621
6.91	3.48179
6.92	3.44769
6.93	3.42474
6.94	3.39275
6.95	3.3717
6.96	3.34034
6.97	3.31929
6.98	3.29003
6.99	3.27003
7	3.24161

## Sheet: FIG.3g
Time	Synaptic current
152	0.20191
152.05	-0.02863
152.1	0.19982
152.15	-0.03116
152.2	0.19801
152.25	-0.0336
152.3	0.19643
152.35	-0.03585
152.4	0.19504
152.45	-0.03795
152.5	0.1937
152.55	-0.03998
152.6	0.19238
152.65	-0.04184
152.7	0.19119
152.75	-0.04361
152.8	0.18998
152.85	-0.04529
152.9	0.18883
152.95	-0.04684
153	0.1877
153.05	-0.04826
153.1	0.18671
153.15	-0.0496
153.2	0.18566
153.25	-0.05082
153.3	0.18466
153.35	-0.0519
153.4	0.18377
153.45	-0.05298
153.5	0.18283
153.55	-0.05413
153.6	0.1821
153.65	-0.05503
153.7	0.18122
153.75	-0.05589
153.8	0.18041
153.85	-0.05669
153.9	0.17971
153.95	-0.0575
154	0.17895
154.05	-0.05824
154.1	0.17831
154.15	-0.05898
154.2	0.17763
154.25	-0.05963
154.3	0.177
154.35	-0.06024
154.4	0.17643
154.45	-0.06084
154.5	0.17577
154.55	-0.06145
154.6	0.17524
154.65	-0.06194
154.7	0.17469
154.75	-0.06248
154.8	0.17412
154.85	-0.06293
154.9	0.17362
154.95	-0.06341
155	0.17314
155.05	-0.06383
155.1	-1.60949
155.15	0.32543
155.2	-0.83751
155.25	0.65884
155.3	-0.35357
155.35	1.04968
155.4	0.18278
155.45	1.54802
155.5	0.79886
155.55	2.13257
155.6	1.48226
155.65	2.77061
155.7	2.23639
155.75	3.44852
155.8	3.02527
155.85	4.14042
155.9	3.8115
155.95	4.82914
156	4.56865
156.05	5.52238
156.1	5.31118
156.15	6.20488
156.2	6.02933
156.25	6.87399
156.3	6.72615
156.35	7.52787
156.4	7.40289
156.45	8.20197
156.5	8.05886
156.55	8.82849
156.6	8.24732
156.65	9.43965
156.7	8.8681
156.75	10.0378
156.8	9.47398
156.85	10.6261
156.9	10.0689
156.95	11.2065
157	10.6558
157.05	11.7817
157.1	11.2346
157.15	12.3504
157.2	11.8081
157.25	12.9165
157.3	12.3785
157.35	13.4807
157.4	12.9465
157.45	14.0426
157.5	13.5108
157.55	14.6023
157.6	14.0734
157.65	15.1608
157.7	14.6349
157.75	15.7189
157.8	15.1951
157.85	16.2761
157.9	15.7543
157.95	16.8316
158	16.3109
158.05	17.3853
158.1	16.8671
158.15	17.9389
158.2	17.4215
158.25	18.4907
158.3	17.9736
158.35	19.039
158.4	18.522
158.45	19.5854
158.5	19.0683
158.55	20.1278
158.6	19.6104
158.65	20.6677
158.7	20.1497
158.75	21.2034
158.8	20.6835
158.85	21.7352
158.9	21.2142
158.95	22.2628
159	21.7395
159.05	22.7861
159.1	22.2613
159.15	23.3053
159.2	22.7782
159.25	23.8209
159.3	23.2921
159.35	24.3334
159.4	23.803
159.45	24.843
159.5	24.3112
159.55	25.35
159.6	24.8164
159.65	25.8554
159.7	25.3208
159.75	26.3577
159.8	25.8213
159.85	26.8574
159.9	26.3196
159.95	27.3541
160	26.8143
160.05	27.849
160.1	28.2451
160.15	21.8486
160.2	20.097
160.25	13.2067
160.3	12.1535
160.35	7.78413
160.4	5.8141
160.45	4.6504
160.5	3.56946
160.55	2.79675
160.6	2.23894
160.65	1.66797
160.7	1.42646
160.75	0.99542
160.8	0.94108
160.85	0.59931
160.9	0.65109
160.95	0.3583
161	0.47313
161.05	0.21353
161.1	0.37038
161.15	0.12545
161.2	0.30837
161.25	0.07094
161.3	0.27
161.35	0.03636
161.4	0.2461
161.45	0.01411
161.5	0.23068
161.55	-0.000569306
161.6	0.22052
161.65	-0.0103
161.7	0.21354
161.75	-0.01705
161.8	0.20862
161.85	-0.02183
161.9	0.20521
161.95	-0.02547
162	0.20249
162.05	-0.02836
162.1	0.2004
162.15	-0.031
162.2	0.19875
162.25	-0.0333
162.3	0.19715
162.35	-0.0356
162.4	0.19572
162.45	-0.03773
162.5	0.1944
162.55	-0.03977
162.6	0.19311
162.65	-0.04165
162.7	0.19181
162.75	-0.04345
162.8	0.19056
162.85	-0.04515
162.9	0.18925
162.95	-0.0467
163	0.18818
163.05	-0.04813
163.1	0.18712
163.15	-0.04944
163.2	0.18607
163.25	-0.05075
163.3	0.18511
163.35	-0.05194
163.4	0.18412
163.45	-0.05302
163.5	0.18337
163.55	-0.05405
163.6	0.18244
163.65	-0.05499
163.7	0.18163
163.75	-0.05585
163.8	0.18088
163.85	-0.05667
163.9	0.18004
163.95	-0.05751
164	0.17939
164.05	-0.05819
164.1	0.17869
164.15	-0.05889
164.2	0.17801
164.25	-0.05952
164.3	0.17735
164.35	-0.0602
164.4	0.17674
164.45	-0.06077
164.5	0.1761
164.55	-0.06134
164.6	0.17562
164.65	-0.06189
164.7	0.17504
164.75	-0.06239
164.8	0.17452
164.85	-0.06288
164.9	0.17397
164.95	-0.06333
165	0.1735
165.05	-0.06379
165.1	-1.61228
165.15	0.32612
165.2	-0.83913
165.25	0.66041
165.3	-0.35149
165.35	1.05262
165.4	0.18512
165.45	1.5533
165.5	0.80386
165.55	2.14038
165.6	1.49009
165.65	2.78074
165.7	2.24631
165.75	3.46079
165.8	3.03784
165.85	4.155
165.9	3.82713
165.95	4.84644
166	4.58666
166.05	5.54213
166.1	5.331
166.15	6.22724
166.2	6.05199
166.25	6.89878
166.3	6.7511
166.35	7.55566
166.4	7.43164
166.45	8.22991
166.5	8.0895
166.55	8.85958
166.6	8.28151
166.65	9.47393
166.7	8.90568
166.75	10.0751
166.8	9.51437
166.85	10.6656
166.9	10.1117
166.95	11.2478
167	10.7011
167.05	11.825
167.1	11.2813
167.15	12.3956
167.2	11.8566
167.25	12.964
167.3	12.4286
167.35	13.5291
167.4	12.9985
167.45	14.0936
167.5	13.5643
167.55	14.6545
167.6	14.1284
167.65	15.2147
167.7	14.6896
167.75	15.7726
167.8	15.2518
167.85	16.331
167.9	15.8118
167.95	16.8879
168	16.3706
168.05	17.4438
168.1	16.9262
168.15	17.9968
168.2	17.482
168.25	18.5485
168.3	18.0337
168.35	19.0982
168.4	18.5824
168.45	19.6427
168.5	19.1273
168.55	20.1868
168.6	19.6706
168.65	20.7255
168.7	20.2089
168.75	21.2622
168.8	20.7434
168.85	21.792
168.9	21.2729
168.95	22.3194
169	21.7976
169.05	22.8421
169.1	22.3185
169.15	23.3612
169.2	22.8337
169.25	23.8752
169.3	23.3477
169.35	24.3877
169.4	23.8584
169.45	24.897
169.5	24.3666
169.55	25.4039
169.6	24.8703
169.65	25.9069
169.7	25.3732
169.75	26.4083
169.8	25.8729
169.85	26.9073
169.9	26.3703
169.95	27.4034
170	26.8649
170.05	27.8978
170.1	28.2985
170.15	21.914
170.2	20.1613
170.25	13.2633
170.3	12.2023
170.35	7.81928
170.4	5.83828
170.45	4.67162
170.5	3.58473
170.55	2.80971
170.6	2.2479
170.65	1.67477
170.7	1.43148
170.75	0.99877
170.8	0.94383
170.85	0.60074
170.9	0.65272
170.95	0.35916
171	0.47423
171.05	0.21381
171.1	0.37124
171.15	0.12554
171.2	0.30909
171.25	0.071
171.3	0.27081
171.35	0.03648
171.4	0.24674
171.45	0.014
171.5	0.23124
171.55	-0.000493532
171.6	0.22106
171.65	-0.01023
171.7	0.21422
171.75	-0.01693
171.8	0.20928
171.85	-0.02176
171.9	0.20566
171.95	-0.02547
172	0.20302
172.05	-0.02841
172.1	0.20093
172.15	-0.03101
172.2	0.19917
172.25	-0.03341
172.3	0.19757
172.35	-0.03568
172.4	0.19614
172.45	-0.03779
172.5	0.19478
172.55	-0.03991
172.6	0.19341
172.65	-0.04179
172.7	0.19212
172.75	-0.04355
172.8	0.19091
172.85	-0.04519
172.9	0.18976
172.95	-0.04672
173	0.18865
173.05	-0.04817
173.1	0.18751
173.15	-0.04957
173.2	0.18642
173.25	-0.05077
173.3	0.18543
173.35	-0.05202
173.4	0.18455
173.45	-0.05305
173.5	0.1836
173.55	-0.05409
173.6	0.18272
173.65	-0.05511
173.7	0.18189
173.75	-0.05592
173.8	0.18108
173.85	-0.05678
173.9	0.18037
173.95	-0.05758
174	0.17961
174.05	-0.05836
174.1	0.17892
174.15	-0.05905
174.2	0.17826
174.25	-0.0597
174.3	0.17757
174.35	-0.06033
174.4	0.17698
174.45	-0.06089
174.5	0.17639
174.55	-0.06141
174.6	0.17583
174.65	-0.06202
174.7	0.17531
174.75	-0.06245
174.8	0.17477
174.85	-0.06294
174.9	0.17426
174.95	-0.06338
175	0.17379
175.05	-0.06384
175.1	-1.61708
175.15	0.32709
175.2	-0.84198
175.25	0.66304
175.3	-0.3526
175.35	1.05694
175.4	0.18848
175.45	1.55944
175.5	0.80975
175.55	2.14983
175.6	1.49911
175.65	2.79294
175.7	2.25959
175.75	3.47626
175.8	3.05531
175.85	4.1745
175.9	3.84789
175.95	4.86933
176	4.6114
176.05	5.56891
176.1	5.36022
176.15	6.25795
176.2	6.08466
176.25	6.93294
176.3	6.78724
176.35	7.59372
176.4	7.47055
176.45	8.26948
176.5	8.13053
176.55	8.90077
176.6	8.32582
176.65	9.51689
176.7	8.95088
176.75	10.1192
176.8	9.56178
176.85	10.7118
176.9	10.1605
176.95	11.2959
177	10.7512
177.05	11.8743
177.1	11.3343
177.15	12.448
177.2	11.9113
177.25	13.0169
177.3	12.4855
177.35	13.5835
177.4	13.0548
177.45	14.1486
177.5	13.6221
177.55	14.7107
177.6	14.1862
177.65	15.2701
177.7	14.7492
177.75	15.8291
177.8	15.3096
177.85	16.3863
177.9	15.8684
177.95	16.9418
178	16.4257
178.05	17.4967
178.1	16.9818
178.15	18.0503
178.2	17.5367
178.25	18.602
178.3	18.0889
178.35	19.1507
178.4	18.6382
178.45	19.6976
178.5	19.1827
178.55	20.2397
178.6	19.725
178.65	20.7779
178.7	20.2618
178.75	21.3124
178.8	20.7948
178.85	21.8415
178.9	21.3228
178.95	22.368
179	21.8473
179.05	22.8905
179.1	22.3672
179.15	23.4085
179.2	22.8835
179.25	23.9226
179.3	23.3963
179.35	24.4339
179.4	23.9053
179.45	24.9418
179.5	24.41
179.55	25.4452
179.6	24.9123
179.65	25.9461
179.7	25.4115
179.75	26.4447
179.8	25.9082
179.85	26.9397
179.9	26.4017
179.95	27.4322
180	26.8923
180.05	27.9221
180.1	28.3207
180.15	21.9367
180.2	20.1806
180.25	13.2775
180.3	12.2128
180.35	7.82658
180.4	5.84436
180.45	4.67637
180.5	3.58831
180.55	2.81389
180.6	2.25225
180.65	1.67812
180.7	1.4348
180.75	1.00117
180.8	0.9463
180.85	0.60241
180.9	0.65449
180.95	0.35996
181	0.47545
181.05	0.21425
181.1	0.37223
181.15	0.12575
181.2	0.30976
181.25	0.07104
181.3	0.27132
181.35	0.03649
181.4	0.24722
181.45	0.01407
181.5	0.23158
181.55	-0.000527209
181.6	0.22141
181.65	-0.01027
181.7	0.2144
181.75	-0.01702
181.8	0.20953
181.85	-0.02177
181.9	0.20601
181.95	-0.02541
182	0.20335
182.05	-0.0284
182.1	0.20124
182.15	-0.031
182.2	0.19954
182.25	-0.03334
182.3	0.19802
182.35	-0.03564
182.4	0.19649
182.45	-0.0378
182.5	0.19504
182.55	-0.03984
182.6	0.19375
182.65	-0.04174
182.7	0.19251
182.75	-0.04357
182.8	0.19127
182.85	-0.04519
182.9	0.19016
182.95	-0.04671
183	0.18895
183.05	-0.04816
183.1	0.18796
183.15	-0.04954
183.2	0.1868
183.25	-0.0508
183.3	0.18575
183.35	-0.05199
183.4	0.18479
183.45	-0.05312
183.5	0.18388
183.55	-0.05417
183.6	0.18302
183.65	-0.05513
183.7	0.18209
183.75	-0.05607
183.8	0.1813
183.85	-0.05694
183.9	0.1805
183.95	-0.05769
184	0.17979
184.05	-0.05841
184.1	0.17914
184.15	-0.05918
184.2	0.17836
184.25	-0.05979
184.3	0.17779
184.35	-0.06043
184.4	0.17712
184.45	-0.06105
184.5	0.17657
184.55	-0.06156
184.6	0.17601
184.65	-0.062
184.7	0.17549
184.75	-0.0626
184.8	0.17501
184.85	-0.06303
184.9	0.17449
184.95	-0.06352
185	0.17395
185.05	-0.06386
185.1	-1.62032
185.15	0.32722
185.2	-0.84341
185.25	0.66421
185.3	-0.35263
185.35	1.0597
185.4	0.18893
185.45	1.56292
185.5	0.81167
185.55	2.15488
185.6	1.50357
185.65	2.80053
185.7	2.26707
185.75	3.48604
185.8	3.0646
185.85	4.18476
185.9	3.85857
185.95	4.88123
186	4.62296
186.05	5.5809
186.1	5.3718
186.15	6.26968
186.2	6.09612
186.25	6.94428
186.3	6.79877
186.35	7.60476
186.4	7.48171
186.45	8.27971
186.5	8.14261
186.55	8.91109
186.6	8.33861
186.65	9.52659
186.7	8.9633
186.75	10.1286
186.8	9.57285
186.85	10.7206
186.9	10.1707
186.95	11.3039
187	10.7606
187.05	11.8813
187.1	11.3416
187.15	12.4523
187.2	11.9174
187.25	13.0204
187.3	12.4895
187.35	13.5864
187.4	13.0584
187.45	14.1506
187.5	13.6255
187.55	14.7125
187.6	14.1896
187.65	15.2723
187.7	14.7517
187.75	15.8314
187.8	15.313
187.85	16.389
187.9	15.8728
187.95	16.9459
188	16.4311
188.05	17.5009
188.1	16.9887
188.15	18.0567
188.2	17.5432
188.25	18.6082
188.3	18.0961
188.35	19.1582
188.4	18.645
188.45	19.7051
188.5	19.1929
188.55	20.2488
188.6	19.7346
188.65	20.7884
188.7	20.2736
188.75	21.3229
188.8	20.8069
188.85	21.8547
188.9	21.3378
188.95	22.3814
189	21.8632
189.05	22.9055
189.1	22.3843
189.15	23.4237
189.2	22.8995
189.25	23.9388
189.3	23.412
189.35	24.4484
189.4	23.9207
189.45	24.9567
189.5	24.4264
189.55	25.4605
189.6	24.9304
189.65	25.964
189.7	25.4301
189.75	26.4621
189.8	25.9289
189.85	26.9591
189.9	26.4218
189.95	27.4521
190	26.9169
190.05	27.9449
190.1	28.3458
190.15	21.9681
190.2	20.2138
190.25	13.3078
190.3	12.2398
190.35	7.84853
190.4	5.86005
190.45	4.69237
190.5	3.59862
190.55	2.82226
190.6	2.25696
190.65	1.68226
190.7	1.43722
190.75	1.00321
190.8	0.94787
190.85	0.60329
190.9	0.65509
190.95	0.36025
191	0.47583
191.05	0.21428
191.1	0.3724
191.15	0.12558
191.2	0.30985
191.25	0.07083
191.3	0.27133
191.35	0.03626
191.4	0.2472
191.45	0.01389
191.5	0.23167
191.55	-0.000712435
191.6	0.22148
191.65	-0.01044
191.7	0.21453
191.75	-0.01717
191.8	0.20967
191.85	-0.02187
191.9	0.2061
191.95	-0.02549
192	0.20344
192.05	-0.02844
192.1	0.20135
192.15	-0.03105
192.2	0.19953
192.25	-0.03348
192.3	0.19805
192.35	-0.03569
192.4	0.19658
192.45	-0.03788
192.5	0.19517
192.55	-0.03995
192.6	0.19388
192.65	-0.04189
192.7	0.19251
192.75	-0.04359
192.8	0.19128
192.85	-0.04531
192.9	0.19012
192.95	-0.04682
193	0.18893
193.05	-0.04837
193.1	0.18786
193.15	-0.04969
193.2	0.18683
193.25	-0.05092
193.3	0.18586
193.35	-0.05203
193.4	0.18492
193.45	-0.05318
193.5	0.184
193.55	-0.05424
193.6	0.18311
193.65	-0.05519
193.7	0.18223
193.75	-0.0561
193.8	0.18151
193.85	-0.05697
193.9	0.18072
193.95	-0.05779
194	0.18
194.05	-0.05848
194.1	0.17927
194.15	-0.0592
194.2	0.17858
194.25	-0.05985
194.3	0.17793
194.35	-0.06051
194.4	0.17727
194.45	-0.06109
194.5	0.17662
194.55	-0.06165
194.6	0.17606
194.65	-0.06217
194.7	0.17557
194.75	-0.06266
194.8	0.17502
194.85	-0.06318
194.9	0.1745
194.95	-0.06361
195	0.17403
195.05	-0.06392
195.1	-1.62325
195.15	0.32741
195.2	-0.84527
195.25	0.66522
195.3	-0.35294
195.35	1.06238
195.4	0.19108
195.45	1.56779
195.5	0.81582
195.55	2.16098
195.6	1.50909
195.65	2.80922
195.7	2.27533
195.75	3.49677
195.8	3.07499
195.85	4.19748
195.9	3.87076
195.95	4.89577
196	4.63781
196.05	5.59784
196.1	5.38931
196.15	6.28901
196.2	6.11638
196.25	6.96704
196.3	6.82174
196.35	7.62995
196.4	7.50803
196.45	8.30719
196.5	8.17256
196.55	8.94262
196.6	8.37119
196.65	9.56122
196.7	9.00043
196.75	10.1669
196.8	9.61409
196.85	10.7616
196.9	10.2148
196.95	11.347
197	10.8058
197.05	11.9267
197.1	11.391
197.15	12.5018
197.2	11.9692
197.25	13.0723
197.3	12.5427
197.35	13.6389
197.4	13.1127
197.45	14.2041
197.5	13.6812
197.55	14.7671
197.6	14.2457
197.65	15.3281
197.7	14.8087
197.75	15.8874
197.8	15.3702
197.85	16.4444
197.9	15.9293
197.95	17.0005
198	16.4866
198.05	17.555
198.1	17.0424
198.15	18.1082
198.2	17.5976
198.25	18.6608
198.3	18.1488
198.35	19.2096
198.4	18.6987
198.45	19.7565
198.5	19.2445
198.55	20.3004
198.6	19.788
198.65	20.8398
198.7	20.3266
198.75	21.3749
198.8	20.86
198.85	21.9059
198.9	21.389
198.95	22.432
199	21.914
199.05	22.9546
199.1	22.4335
199.15	23.4723
199.2	22.9488
199.25	23.9858
199.3	23.4603
199.35	24.4958
199.4	23.9685
199.45	25.003
199.5	24.4739
199.55	25.5067
199.6	24.9756
199.65	26.0075
199.7	25.4754
199.75	26.5062
199.8	25.9716
199.85	27.0018
199.9	26.4658
199.95	27.4949
200	26.9575
200.05	27.9853
200.1	28.3887
200.15	22.0191
200.2	20.2578
200.25	13.3451
200.3	12.2728
200.35	7.87275
200.4	5.87655
200.45	4.70728
200.5	3.61011
200.55	2.8327
200.6	2.26516
200.65	1.68948
200.7	1.44264
200.75	1.00755
200.8	0.95106
200.85	0.60559
200.9	0.65724
200.95	0.36154
201	0.47696
201.05	0.21495
201.1	0.37304
201.15	0.12601
201.2	0.31046
201.25	0.07108
201.3	0.27188
201.35	0.03652
201.4	0.24778
201.45	0.01415
201.5	0.23223
201.55	-0.000447226
201.6	0.22191
201.65	-0.01017
201.7	0.21489
201.75	-0.0169
201.8	0.21006
201.85	-0.0217
201.9	0.20655
201.95	-0.02525
202	0.20391
202.05	-0.02824
202.1	0.20186
202.15	-0.03079
202.2	0.2001
202.25	-0.0332
202.3	0.19856
202.35	-0.03551
202.4	0.19714
202.45	-0.03766
202.5	0.19569
202.55	-0.03977
202.6	0.19437
202.65	-0.04167
202.7	0.19303
202.75	-0.04353
202.8	0.19184
202.85	-0.04514
202.9	0.19069
202.95	-0.04677
203	0.18952
203.05	-0.04825
203.1	0.18841
203.15	-0.04963
203.2	0.18734
203.25	-0.05088
203.3	0.1863
203.35	-0.05203
203.4	0.18541
203.45	-0.05312
203.5	0.18442
203.55	-0.05423
203.6	0.18357
203.65	-0.05516
203.7	0.18269
203.75	-0.05615
203.8	0.18188
203.85	-0.05697
203.9	0.18113
203.95	-0.05771
204	0.18041
204.05	-0.05846
204.1	0.1797
204.15	-0.05916
204.2	0.179
204.25	-0.05982
204.3	0.17837
204.35	-0.0604
204.4	0.17771
204.45	-0.06102
204.5	0.17714
204.55	-0.06163
204.6	0.17657
204.65	-0.06206
204.7	0.17603
204.75	-0.0625
204.8	0.17554
204.85	-0.06305

## Sheet: FIG.3h
Time	sustain 1.5V	sustain 1.0V	sustain 0.5V	sustain 0V
3	1.53948	2.38914	0.07548	0.2418
3.05	1.5753	2.43539	0.07953	0.25151
3.1	1.60745	2.47707	0.08321	0.26052
3.15	1.63626	2.51417	0.08659	0.26884
3.2	1.6627	2.54791	0.08994	0.27658
3.25	1.68662	2.57832	0.09293	0.28376
3.3	1.70844	2.60594	0.09582	0.29059
3.35	1.72831	2.63121	0.09853	0.29686
3.4	1.74652	2.65443	0.10106	0.30279
3.45	1.76321	2.67539	0.10353	0.30828
3.5	1.77877	2.69487	0.10591	0.31355
3.55	1.79284	2.71255	0.10813	0.31843
3.6	1.80604	2.729	0.11018	0.32315
3.65	1.81793	2.74366	0.11223	0.32749
3.7	1.82905	2.75739	0.11419	0.33175
3.75	1.83919	2.77	0.11595	0.33561
3.8	1.84859	2.78143	0.11775	0.33948
3.85	1.85708	2.79175	0.11943	0.34294
3.9	1.86515	2.80169	0.12101	0.34633
3.95	1.87227	2.81027	0.12255	0.34949
4	1.87896	2.81836	0.12406	0.35255
4.05	1.88492	2.82565	0.12543	0.35541
4.1	1.89052	2.83237	0.12681	0.35813
4.15	1.89536	2.83822	0.12811	0.36071
4.2	1.89996	2.84356	0.12935	0.36326
4.25	1.90407	2.84825	0.13058	0.36556
4.3	1.90779	2.85267	0.13177	0.36779
4.35	1.91092	2.85618	0.13292	0.36989
4.4	1.9139	2.85959	0.13401	0.37199
4.45	1.9163	2.86227	0.13502	0.37392
4.5	1.91848	2.86481	0.13603	0.37582
4.55	1.92033	2.86672	0.137	0.37748
4.6	1.92212	2.86843	0.13799	0.37917
4.65	1.92315	2.86952	0.13886	0.38079
4.7	1.92432	2.8705	0.13974	0.38234
4.75	1.9251	2.87097	0.14059	0.38375
4.8	1.92571	2.87145	0.14139	0.38515
4.85	1.92594	2.87125	0.14217	0.3865
4.9	1.92611	2.87104	0.14295	0.38772
4.95	1.92595	2.87052	0.14367	0.38891
5	1.92563	2.86988	0.14439	0.39006
5.05	1.92523	2.86887	0.14509	0.39116
5.1	2.13887	3.28969	-0.27788	0.15876
5.15	3.4962	4.67534	0.67318	1.17324
5.2	3.52702	4.84593	0.25979	0.89773
5.25	4.71672	6.0398	1.16225	1.83274
5.3	4.70834	6.14633	0.77201	1.54585
5.35	5.83946	7.26866	1.66256	2.46115
5.4	5.82915	7.36368	1.2796	2.19183
5.45	6.92227	8.61893	2.17757	3.10487
5.5	6.92679	8.56318	1.81616	2.85561
5.55	8.14217	9.74521	2.72432	3.76999
5.6	8.02711	9.05111	2.38284	3.54108
5.65	9.1749	10.8218	3.30019	4.47232
5.7	8.46715	10.1769	2.97782	4.26394
5.75	10.1747	11.8484	3.92041	5.194
5.8	9.51382	11.243	3.61626	5.00707
5.85	11.1361	12.8266	4.56704	5.93124
5.9	10.5119	12.2457	4.2802	5.76578
5.95	12.0609	13.7626	5.23843	6.68095
6	11.461	13.1938	4.96972	6.53701
6.05	12.9533	14.6645	5.93183	7.43878
6.1	12.3671	14.1009	5.68022	7.31773
6.15	13.8195	15.538	6.64555	8.36405
6.2	13.2401	14.9753	6.41293	8.10316
6.25	14.6618	16.3863	7.37967	9.12321
6.3	14.0866	15.8223	7.1631	8.34229
6.35	15.4859	17.2112	8.29623	9.88017
6.4	14.912	16.6443	7.93021	9.13154
6.45	16.291	18.0197	9.05319	10.6367
6.5	15.7163	17.4512	8.16278	9.91622
6.55	17.0824	18.8178	9.82354	11.3888
6.6	16.506	18.2477	8.95731	10.6946
6.65	17.863	19.6087	10.6048	12.1359
6.7	17.286	19.0376	9.76316	11.4631
6.75	18.6377	20.3937	11.3947	12.8772
6.8	18.0589	19.8203	10.5782	12.2244
6.85	19.4051	21.1738	12.1922	13.614
6.9	18.8253	20.6	11.4017	12.9728
6.95	20.1695	21.9505	12.9943	14.3437
7	19.5895	21.3756	12.2304	13.7122
7.05	20.9309	22.7237	13.8011	15.0648
7.1	20.3501	22.1473	13.0613	14.4398
7.15	21.6901	23.4929	14.607	15.78
7.2	21.1088	22.915	13.8916	15.1588
7.25	22.4473	24.259	15.4132	16.4875
7.3	21.8647	23.6804	14.7202	15.8685
7.35	23.2003	25.0213	16.2147	17.1912
7.4	22.6174	24.4414	15.5418	16.574
7.45	23.9517	25.779	17.0111	17.8904
7.5	23.3685	25.1974	16.3543	17.2753
7.55	24.6995	26.5322	17.798	18.5893
7.6	24.1159	25.9485	17.1577	17.9741
7.65	25.4454	27.2816	18.5775	19.2845
7.7	24.8586	26.6963	17.9484	18.6702
7.75	26.1844	28.0258	19.3471	19.9798
7.8	25.5975	27.4384	18.7275	19.3646
7.85	26.9215	28.7661	20.106	20.672
7.9	26.3323	28.1763	19.4919	20.0596
7.95	27.6535	29.5025	20.8554	21.3666
8	27.0652	28.9115	20.2464	20.7523
8.05	28.3834	30.2352	21.595	22.0574
8.1	27.7914	29.6423	20.9877	21.4449
8.15	29.1083	30.9632	22.3269	22.7492
8.2	28.5168	30.3682	21.7215	22.1349
8.25	29.8306	31.6882	23.0499	23.4391
8.3	29.2376	31.0911	22.4455	22.8259
8.35	30.5499	32.4088	23.7687	24.1283
8.4	29.9568	31.8115	23.1651	23.5131
8.45	31.2648	33.1266	24.4796	24.816
8.5	30.669	32.5274	23.8763	24.2027
8.55	31.9759	33.8415	25.188	25.5024
8.6	31.3795	33.2411	24.5842	24.8896
8.65	32.6842	34.5536	25.8898	26.1899
8.7	32.0867	33.9528	25.2872	25.5765
8.75	33.3896	35.2642	26.5906	26.8736
8.8	32.7904	34.6635	25.9879	26.2613
8.85	34.0894	35.9736	27.2861	27.5595
8.9	33.4903	35.3711	26.6847	26.9469
8.95	34.7891	36.6799	27.9803	28.241
9	34.1887	36.0767	27.3772	27.6305
9.05	35.4841	37.3832	28.6704	28.9259
9.1	34.8852	36.7812	28.0702	28.3143
9.15	36.1794	38.0879	29.3604	29.6063
9.2	35.5766	37.4845	28.759	28.9978
9.25	36.8687	38.7893	30.0476	30.2896
9.3	36.2669	38.1852	29.4475	29.6808
9.35	37.5588	39.4895	30.7325	30.9694
9.4	36.9558	38.8849	30.1314	30.3628
9.45	38.245	40.1876	31.4166	31.6499
9.5	37.6435	39.5843	30.8184	31.0416
9.55	38.9316	40.8863	32.0986	32.3277
9.6	38.3272	40.283	31.5	31.7226
9.65	39.6141	41.5825	32.779	33.006
9.7	39.0121	40.9796	32.1805	32.3993
9.75	40.2978	42.2787	33.4557	33.6808
9.8	39.6939	41.6752	32.8588	33.076
9.85	40.9786	42.9737	34.1335	34.3541
9.9	40.3754	42.3728	33.5368	33.7487
9.95	41.6574	43.6689	34.807	35.026
10	41.0533	43.068	34.2124	34.4222
10.05	42.336	44.3623	35.4812	35.6948
10.1	41.8197	43.8387	35.1174	35.3267
10.15	42.0183	43.819	34.9413	34.6531
10.2	41.264	43.0245	34.1613	33.746
10.25	41.4213	42.9292	33.7667	32.7458
10.3	40.6213	42.0787	32.8741	31.7329
10.35	40.8079	42.0181	32.4812	30.7438
10.4	40.0203	41.1861	31.6032	29.793
10.45	40.2494	41.1785	31.2634	28.8879
10.5	39.483	40.3789	30.4284	28.0304
10.55	39.7468	40.4196	30.148	27.2172
10.6	39.0025	39.6516	29.3596	26.4468
10.65	39.2982	39.7343	29.1319	25.7158
10.7	38.5719	38.9941	28.3831	25.0231
10.75	38.8915	39.112	28.2033	24.3631
10.8	38.1826	38.3962	27.4908	23.7339
10.85	38.5255	38.5448	27.3496	23.1339
10.9	37.8287	37.8491	26.6671	22.5609
10.95	38.1901	38.023	26.5602	22.0121
11	37.5064	37.3455	25.9039	21.4862
11.05	37.8835	37.5406	25.8255	20.9826
11.1	37.2079	36.8765	25.1919	20.4997
11.15	37.6004	37.0898	25.1412	20.0358
11.2	36.9358	36.438	24.5271	19.5899
11.25	37.3391	36.6667	24.498	19.1613
11.3	36.68	36.0256	23.9035	18.7483
11.35	37.0959	36.268	23.8957	18.3502
11.4	36.4447	35.6357	23.3169	17.9662
11.45	36.8682	35.8907	23.3277	17.5962
11.5	36.2215	35.2675	22.7641	17.2387
11.55	36.6548	35.5343	22.7916	16.8926
11.6	36.0126	34.9186	22.2408	16.5584
11.65	36.4516	35.1952	22.2832	16.2352
11.7	35.8145	34.5867	21.7449	15.9217
11.75	36.262	34.8728	21.8011	15.618
11.8	35.6286	34.2707	21.2741	15.324
11.85	36.0802	34.5653	21.3426	15.0391
11.9	35.4503	33.9689	20.8266	14.7627
11.95	35.909	34.2726	20.9058	14.4939
12	35.2814	33.6819	20.3984	14.2335
12.05	35.7448	33.993	20.4887	13.9804
12.1	35.1208	33.4074	19.9911	13.7345
12.15	35.5897	33.7247	20.0899	13.4955
12.2	34.9673	33.1437	19.5995	13.2633
12.25	35.4405	33.4678	19.7082	13.0377
12.3	34.8219	32.8913	19.2265	12.8179
12.35	35.2987	33.2222	19.3422	12.6039
12.4	34.6801	32.65	18.867	12.3957
12.45	35.1612	32.9857	18.9907	12.1933
12.5	34.5476	32.4169	18.5221	11.9961
12.55	35.0324	32.7582	18.6519	11.8044
12.6	34.4187	32.1927	18.1901	11.6171
12.65	34.908	32.5392	18.3274	11.4349
12.7	34.2968	31.9775	17.8715	11.257
12.75	34.7876	32.3282	18.0142	11.0841
12.8	34.1779	31.7695	17.5641	10.9152
12.85	34.6733	32.1248	17.7126	10.7501
12.9	34.0652	31.5693	17.2675	10.5893
12.95	34.5622	31.928	17.4208	10.4327
13	33.9562	31.3747	16.9814	10.2797
13.05	34.4573	31.7376	17.1397	10.1301
13.1	33.8515	31.1872	16.7047	9.9842
13.15	34.3542	31.5534	16.8678	9.84175
13.2	33.7502	31.0047	16.4381	9.70267
13.25	34.2564	31.3753	16.605	9.56664
13.3	33.6517	30.8293	16.1794	9.43375
13.35	34.1587	31.2021	16.3501	9.30407
13.4	33.5576	30.6579	15.9298	9.17695
13.45	34.0679	31.0344	16.1046	9.05258
13.5	33.4658	30.4918	15.6875	8.93139
13.55	33.9774	30.8708	15.8658	8.81291
13.6	33.3786	30.3302	15.4536	8.69676
13.65	33.8923	30.7122	15.6347	8.58334
13.7	33.2934	30.1737	15.2258	8.47252
13.75	33.8093	30.5576	15.4108	8.36388
13.8	33.2125	30.0205	15.0062	8.2574
13.85	33.73	30.4065	15.1936	8.15345
13.9	33.1327	29.8712	14.7922	8.05172
13.95	33.6518	30.2598	14.9831	7.90883
14	33.0558	29.7266	14.5856	7.81218
14.05	33.5756	30.1171	14.7783	7.71718
14.1	32.9802	29.5846	14.3841	7.62429
14.15	33.503	29.9776	14.5796	7.53318
14.2	32.9096	29.4467	14.1887	7.44392
14.25	33.4331	29.8418	14.3857	7.35637
14.3	32.8387	29.3124	13.9986	7.27077
14.35	33.364	29.7092	14.1988	7.1866
14.4	32.7704	29.1817	13.8143	7.10399
14.45	33.297	29.5803	14.0156	7.02305
14.5	32.7042	29.0527	13.6345	6.94374
14.55	33.2326	29.4528	13.8383	6.86593
14.6	32.6396	28.9271	13.4599	6.78966
14.65	33.1682	29.3293	13.6651	6.71464
14.7	32.5769	28.8046	13.2902	6.64123
14.75	33.1073	29.2084	13.4975	6.56903
14.8	32.5155	28.6855	13.1249	6.49824
14.85	33.0474	29.0903	13.3334	6.42883
14.9	32.4566	28.5675	12.9643	6.36076
14.95	32.9894	28.9735	13.1744	6.2937
15	32.3993	28.4523	12.8068	6.22783
15.05	32.9334	28.8597	13.0184	6.16319
15.1	32.3438	28.3392	12.6545	6.09991
15.15	32.8779	28.7482	12.8674	6.03753
15.2	32.288	28.2293	12.5054	5.97619
15.25	32.8246	28.6396	12.7195	5.91584
15.3	32.2359	28.1208	12.3603	5.85683
15.35	32.7726	28.5325	12.5754	5.7988
15.4	32.1843	28.0145	12.2188	5.74169
15.45	32.7221	28.4274	12.4353	5.68553
15.5	32.1337	27.9118	12.0813	5.63039
15.55	32.6719	28.3259	12.2986	5.57593
15.6	32.0838	27.8103	11.9466	5.5226
15.65	32.6236	28.2248	12.1649	5.47022
15.7	32.0362	27.7107	11.8151	5.41865
15.75	32.5764	28.1267	12.034	5.36781
15.8	31.9889	27.6128	11.6869	5.31772
15.85	32.53	28.0299	11.9068	5.26872
15.9	31.9429	27.5175	11.5619	5.22045
15.95	32.4846	27.9361	11.7823	5.17284
16	31.8977	27.4233	11.4394	5.12605
16.05	32.4404	27.8422	11.6608	5.08003
16.1	31.8544	27.3306	11.3199	5.03464
16.15	32.398	27.7504	11.5418	4.99019
16.2	31.8124	27.2392	11.2034	4.94625
16.25	32.3563	27.6605	11.4264	4.90299
16.3	31.7708	27.1509	11.0895	4.86045
16.35	32.3154	27.5724	11.3128	4.81846
16.4	31.7303	27.0629	10.9782	4.77708
16.45	32.2758	27.486	11.2019	4.73644
16.5	31.691	26.9769	10.869	4.69618
16.55	32.2368	27.4002	11.0933	4.65683
16.6	31.6519	26.8923	10.7627	4.61785
16.65	32.1983	27.3164	10.9876	4.57954
16.7	31.6143	26.8088	10.6586	4.54179
16.75	32.1613	27.234	10.884	4.50464
16.8	31.5765	26.7268	10.557	4.46791
16.85	32.1244	27.1529	10.7825	4.43179
16.9	31.5404	26.6467	10.457	4.39598
16.95	32.0888	27.0727	10.6827	4.36092
17	31.5049	26.567	10.3596	4.32622
17.05	32.054	26.9947	10.5857	4.29199
17.1	31.4705	26.4892	10.264	4.25839
17.15	32.0192	26.9173	10.4906	4.22518
17.2	31.4363	26.4134	10.1707	4.19248
17.25	31.9868	26.8412	10.397	4.16015
17.3	31.4032	26.3372	10.0788	4.12823
17.35	31.9537	26.7658	10.3057	4.09699
17.4	31.3707	26.2628	9.98905	4.06596
17.45	31.9214	26.6925	10.2162	4.03535
17.5	31.3386	26.1896	9.90133	4.00513
17.55	31.8897	26.6198	10.1285	3.97538
17.6	31.3066	26.1181	9.81517	3.94606
17.65	31.8588	26.5485	10.0423	3.91708
17.7	31.2758	26.0468	9.73066	3.88848
17.75	31.8284	26.4779	9.95786	3.86021
17.8	31.2463	25.9772	9.64784	3.83235
17.85	31.7993	26.4086	9.87527	3.8049
17.9	31.2178	25.9086	9.56688	3.77772
17.95	31.7701	26.3403	9.79456	3.75097
18	31.1879	25.8409	9.48753	3.72442
18.05	31.7414	26.2733	9.71482	3.69829
18.1	31.1599	25.7735	9.40925	3.67238
18.15	31.714	26.2066	9.63657	3.647
18.2	31.1321	25.7075	9.33261	3.62178
18.25	31.6871	26.1406	9.56028	3.59693
18.3	31.1053	25.6424	9.25796	3.57241
18.35	31.6605	26.0768	9.48542	3.54811
18.4	31.0785	25.5785	9.18429	3.52413
18.45	31.6335	26.0128	9.4116	3.50051
18.5	31.0522	25.515	9.11184	3.47711
18.55	31.6079	25.9494	9.33921	3.45411
18.6	31.0265	25.4524	9.041	3.4312
18.65	31.5833	25.8873	9.2685	3.40872
18.7	31.0019	25.3913	8.97172	3.38634
18.75	31.558	25.827	9.19897	3.36434
18.8	30.977	25.331	8.90331	3.34257
18.85	31.5342	25.7669	9.13022	3.3211
18.9	30.9529	25.2715	8.83604	3.29987
18.95	31.5106	25.7075	9.06298	3.27874
19	30.9304	25.2124	8.7702	3.25799
19.05	31.4878	25.6487	8.99736	3.23751
19.1	30.9073	25.154	8.70609	3.21719
19.15	31.4648	25.5908	8.93281	3.19717
19.2	30.8837	25.0967	8.64246	3.1772
19.25	31.4419	25.5345	8.86906	3.15758
19.3	30.8614	25.0405	8.58009	3.13827
19.35	31.42	25.4779	8.8064	3.11893
19.4	30.8395	24.9842	8.5188	3.10013
19.45	31.3982	25.4222	8.74521	3.08138
19.5	30.8181	24.929	8.45854	3.06279
19.55	31.3773	25.3667	8.68455	3.04442
19.6	30.7969	24.875	8.39916	3.02629
19.65	31.3563	25.3132	8.62505	3.00827
19.7	30.776	24.8206	8.34079	2.99043
19.75	31.3365	25.2588	8.56665	2.97282
19.8	30.7572	24.7673	8.28382	2.95547
19.85	31.3171	25.2059	8.50937	2.93825
19.9	30.7368	24.7147	8.22752	2.92116
19.95	31.2969	25.1542	8.45271	2.90442
20	30.7159	24.6635	8.17214	2.88771
20.05	31.2767	25.1035	8.39707	2.8713
20.1	30.6967	24.6125	8.11754	2.85488
20.15	31.2577	25.0522	8.3426	2.83872
20.2	30.6777	24.5621	8.0644	2.82273
20.25	31.2387	25.0017	8.2891	2.80683
20.3	30.6596	24.5115	8.012	2.79108
20.35	31.2205	24.9523	8.23604	2.77556
20.4	30.6408	24.4628	8.09941	2.7602
20.45	31.2027	24.903	8.18392	2.74514
20.5	30.6235	24.4138	8.04843	2.72994
20.55	31.1858	24.8541	8.13292	2.71504
20.6	30.6062	24.3653	7.99855	2.70031
20.65	31.1686	24.8056	8.08279	2.68577
20.7	30.5894	24.3167	7.94941	2.67127
20.75	31.1518	24.7584	8.03292	2.65699
20.8	30.5713	24.2705	7.90088	2.64274
20.85	31.1347	24.7114	7.82052	2.62871
20.9	30.5552	24.2238	7.85327	2.61478
20.95	31.1182	24.6654	7.77313	2.60105
21	30.5392	24.1779	7.80661	2.5874
21.05	31.1025	24.6191	7.72625	2.57375
21.1	30.5235	24.1318	7.7601	2.5605
21.15	31.0871	24.574	7.6797	2.54727
21.2	30.5072	24.0874	7.71441	2.53406
21.25	31.0711	24.5291	7.63409	2.52108
21.3	30.4922	24.0432	7.66959	2.50815
21.35	31.0558	24.4846	7.58917	2.49541
21.4	30.4776	23.9984	7.62534	2.48267
21.45	31.0417	24.4402	7.54477	2.47017
21.5	30.4631	23.954	7.58139	2.4578
21.55	31.0272	24.3968	7.50118	2.44537
21.6	30.4483	23.9114	7.53842	2.43317
21.65	31.0127	24.3537	7.45825	2.421
21.7	30.4338	23.8692	7.49636	2.40915
21.75	30.9986	24.3116	7.4163	2.39721
21.8	30.4198	23.8262	7.45507	2.38545
21.85	30.985	24.2693	7.37448	2.37376
21.9	30.4065	23.7851	7.41382	2.36216
21.95	30.9718	24.2276	7.33348	2.35074
22	30.3925	23.7439	7.37348	2.33935
22.05	30.9579	24.1872	7.2932	2.32813
22.1	30.3791	23.7038	7.33389	2.31701
22.15	30.9451	24.1468	7.25346	2.30583
22.2	30.3663	23.6626	7.29472	2.29495
22.25	30.9325	24.1062	7.21388	2.284
22.3	30.354	23.6229	7.2558	2.27318
22.35	30.9203	24.0661	7.17541	2.26254
22.4	30.3411	23.5832	7.21779	2.25189
22.45	30.9075	24.0273	7.13736	2.24142
22.5	30.3286	23.5445	7.18039	2.23098
22.55	30.8951	23.9876	7.0999	2.22063
22.6	30.3169	23.5054	7.14311	2.2104
22.65	30.8833	23.9494	7.06249	2.20023
22.7	30.3048	23.4666	7.10652	2.19015
22.75	30.8715	23.9104	7.02605	2.18017
22.8	30.2927	23.4298	7.07042	2.1703
22.85	30.8603	23.8737	6.9901	2.16045
22.9	30.2812	23.3922	7.03524	2.15077
22.95	30.8487	23.8361	6.95463	2.14107
23	30.2709	23.3554	7.00007	2.13147
23.05	30.8382	23.799	6.91951	2.12201
23.1	30.2599	23.3174	6.9654	2.11254
23.15	30.8277	23.7619	6.88486	2.10307
23.2	30.2487	23.2825	6.93148	2.09393
23.25	30.8167	23.7261	6.85098	2.08471
23.3	30.2392	23.2457	6.89817	2.0755
23.35	30.8066	23.6907	6.81747	2.06646
23.4	30.2287	23.2108	6.86524	2.05756
23.45	30.7963	23.6544	6.78409	2.04849
23.5	30.2188	23.1741	6.83196	2.03972
23.55	30.7864	23.6193	6.75112	2.03095
23.6	30.2075	23.1404	6.79975	2.02223
23.65	30.776	23.5838	6.71903	2.01356
23.7	30.1981	23.1047	6.76796	2.00492
23.75	30.7667	23.5494	6.68697	1.99647
23.8	30.1892	23.0702	6.73653	1.98799
23.85	30.7577	23.5144	6.65553	1.97952
23.9	30.1795	23.036	6.7051	1.97122
23.95	30.7479	23.4811	6.62424	1.963
24	30.1689	23.0029	6.67448	1.95476
24.05	30.738	23.4475	6.5936	1.9466
24.1	30.1601	22.9697	6.64413	1.93857
24.15	30.729	23.4146	6.56333	1.93061
24.2	30.1511	22.9358	6.61421	1.92274
24.25	30.7209	23.3808	6.53321	1.91481
24.3	30.1432	22.9041	6.5847	1.90699
24.35	30.7117	23.3489	6.50377	1.89922
24.4	30.1331	22.8716	6.55565	1.8915
24.45	30.703	23.3162	6.47478	1.88388
24.5	30.1245	22.84	6.52694	1.87627
24.55	30.6949	23.2847	6.44623	1.86867
24.6	30.1175	22.8076	6.49879	1.86117
24.65	30.688	23.2533	6.4174	1.8538
24.7	30.1094	22.7773	6.47053	1.84646
24.75	30.679	23.2218	6.38969	1.8391
24.8	30.1006	22.7452	6.44318	1.83187
24.85	30.6711	23.1908	6.36213	1.82456
24.9	30.0924	22.7149	6.41583	1.81745
24.95	30.6628	23.1593	6.33469	1.81024
25	30.0856	22.6831	6.38846	1.80312
25.05	30.6561	23.129	6.30718	1.79617
25.1	30.0781	22.6535	6.36163	1.78912
25.15	30.6489	23.0984	6.28065	1.78222
25.2	30.0708	22.6235	6.3355	1.77531
25.25	30.6419	23.0692	6.25422	1.76853
25.3	30.063	22.5939	6.30954	1.76166
25.35	30.634	23.0388	6.22817	1.75489
25.4	30.0576	22.5641	6.28357	1.74833
25.45	30.6279	23.0099	6.20233	1.74163
25.5	30.0497	22.5352	6.25823	1.73503
25.55	30.6209	22.9802	6.17702	1.72846
25.6	30.0431	22.5067	6.23303	1.72201
25.65	30.6135	22.9525	6.1518	1.71553
25.7	30.0359	22.4778	6.20826	1.70914
25.75	30.6081	22.9227	6.12682	1.70287
25.8	30.0302	22.4497	6.18336	1.69646
25.85	30.6017	22.8955	6.10214	1.69018
25.9	30.0232	22.4214	6.15941	1.68386
25.95	30.5953	22.8672	6.07796	1.67767
26	30.0173	22.3938	6.13547	1.67157
26.05	30.5881	22.8392	6.05416	1.66534
26.1	30.0109	22.3654	6.11194	1.65914
26.15	30.5838	22.8111	6.03013	1.65318
26.2	30.0053	22.338	6.08802	1.64715
26.25	30.5773	22.7839	6.00678	1.64115
26.3	29.9998	22.3105	6.06523	1.63516
26.35	30.5722	22.7568	5.98394	1.62932
26.4	29.9935	22.2842	6.04264	1.62346
26.45	30.5659	22.7293	5.96135	1.61764
26.5	29.9888	22.2563	6.01994	1.61192
26.55	30.5621	22.7034	5.93806	1.60617
26.6	29.9836	22.2311	5.99741	1.60046
26.65	30.5566	22.6764	5.91581	1.59481
26.7	29.9787	22.2046	5.97507	1.58921
26.75	30.5518	22.6509	5.89339	1.58356
26.8	29.9734	22.1787	5.9534	1.57801
26.85	30.5465	22.6241	5.8718	1.57253
26.9	29.9691	22.1527	5.9317	1.56699
26.95	30.5419	22.5986	5.84989	1.56159
27	29.9636	22.1268	5.91041	1.55612
27.05	30.5373	22.5729	5.82858	1.55072
27.1	29.959	22.1017	5.88914	1.54541
27.15	30.5322	22.5479	5.80774	1.54006
27.2	29.9534	22.076	5.86876	1.5347
27.25	30.5281	22.5213	5.78694	1.52946
27.3	29.9499	22.0508	5.84784	1.5243
27.35	30.5233	22.4965	5.76597	1.51912
27.4	29.945	22.0256	5.82739	1.51393
27.45	30.5197	22.472	5.74524	1.50883
27.5	29.9409	22.0016	5.80684	1.50376
27.55	30.5144	22.4476	5.72529	1.49858
27.6	29.9357	21.9769	5.78707	1.49354
27.65	30.5105	22.4233	5.70512	1.48856
27.7	29.9315	21.9533	5.76721	1.48366
27.75	30.5056	22.3984	5.68527	1.47866
27.8	29.9284	21.9285	5.7475	1.4737
27.85	30.5024	22.3749	5.66516	1.46889
27.9	29.9233	21.9052	5.72806	1.46401
27.95	30.4977	22.3516	5.64639	1.45912
28	29.9198	21.8819	5.70925	1.45428
28.05	30.4944	22.328	5.62708	1.44956
28.1	29.9149	21.8583	5.69017	1.4448
28.15	30.4896	22.304	5.60813	1.44004
28.2	29.9122	21.8352	5.67114	1.43543
28.25	30.4866	22.2816	5.58889	1.43077
28.3	29.9075	21.8124	5.65262	1.42614
28.35	30.4828	22.2585	5.57068	1.42139
28.4	29.9048	21.7893	5.63429	1.41693
28.45	30.4796	22.2357	5.55221	1.41235
28.5	29.9011	21.7661	5.6165	1.40779
28.55	30.4761	22.2122	5.53428	1.4033
28.6	29.8989	21.7443	5.59804	1.39882
28.65	30.4729	22.1907	5.51596	1.39434
28.7	29.8949	21.722	5.58054	1.3899
28.75	30.4704	22.168	5.49838	1.38547
28.8	29.8914	21.7001	5.56284	1.3812
28.85	30.4666	22.1454	5.4808	1.37683
28.9	29.8887	21.6771	5.54594	1.37249
28.95	30.4644	22.1236	5.46334	1.36816
29	29.8857	21.6557	5.5281	1.36391
29.05	30.4614	22.1013	5.44614	1.35962
29.1	29.8836	21.6337	5.51124	1.35538
29.15	30.4588	22.0799	5.42877	1.35119
29.2	29.8802	21.6119	5.4942	1.34704
29.25	30.4553	22.058	5.41215	1.34276
29.3	29.878	21.5906	5.47775	1.3386
29.35	30.4543	22.0362	5.39506	1.33464
29.4	29.8758	21.5695	5.461	1.33049
29.45	30.4513	22.0152	5.37868	1.32643
29.5	29.8735	21.548	5.4447	1.32234
29.55	30.4492	21.9939	5.36214	1.3183
29.6	29.8704	21.5263	5.42861	1.31437
29.65	30.447	21.9719	5.34648	1.31033
29.7	29.8694	21.5053	5.41243	1.30637
29.75	30.4457	21.9512	5.32969	1.30253
29.8	29.8672	21.4848	5.39649	1.29857
29.85	30.4442	21.9311	5.31389	1.29461
29.9	29.8651	21.4645	5.38059	1.29081
29.95	30.4417	21.9105	5.29808	1.28695
30	29.8628	21.4437	5.36539	1.28305
30.05	30.4402	21.8896	5.28262	1.27921
30.1	29.8609	21.4234	5.3494	1.2755
30.15	30.4372	21.8695	5.26681	1.27171
30.2	29.8585	21.4034	5.33427	1.26784
30.25	30.4355	21.8498	5.25132	1.26409
30.3	29.8555	21.3836	5.31878	1.26042
30.35	30.4322	21.8293	5.23656	1.25674
30.4	29.8541	21.3635	5.30428	1.25294
30.45	30.4315	21.8095	5.22151	1.24935
30.5	29.8526	21.3441	5.28922	1.24582
30.55	30.4302	21.7903	5.2065	1.24215
30.6	29.8517	21.3252	5.27436	1.23853
30.65	30.4289	21.7711	5.19154	1.23497
30.7	29.849	21.306	5.25978	1.23149
30.75	30.4274	21.7516	5.1774	1.22788
30.8	29.8486	21.2867	5.24565	1.22434
30.85	30.4257	21.7325	5.1628	1.22085
30.9	29.8467	21.2677	5.23139	1.2174
30.95	30.4246	21.7135	5.14835	1.21378
31	29.8457	21.2487	5.21698	1.21038
31.05	30.4225	21.6949	5.13383	1.20691
31.1	29.8436	21.23	5.20292	1.20353
31.15	30.4216	21.6758	5.12017	1.20009
31.2	29.8428	21.2114	5.18906	1.19669
31.25	30.4201	21.6572	5.10616	1.19333
31.3	29.8419	21.193	5.17551	1.19
31.35	30.4199	21.639	5.09244	1.18661
31.4	29.8409	21.175	5.16167	1.18332
31.45	30.4182	21.621	5.07851	1.18003
31.5	29.8389	21.1557	5.14839	1.17667
31.55	30.4171	21.6022	5.06528	1.17345
31.6	29.8379	21.1384	5.13487	1.17021
31.65	30.4167	21.5845	5.0519	1.16701
31.7	29.8382	21.1208	5.12168	1.16374
31.75	30.4168	21.5668	5.03829	1.16053
31.8	29.8375	21.103	5.10816	1.15736
31.85	30.4155	21.5487	5.02523	1.15415
31.9	29.8359	21.0846	5.09542	1.15094
31.95	30.4145	21.5307	5.01212	1.1478
32	29.835	21.0675	5.08227	1.14468
32.05	30.4142	21.5129	4.99911	1.14156
32.1	29.8353	21.0501	5.06945	1.13857
32.15	30.414	21.4961	4.98621	1.13545
32.2	29.8348	21.0328	5.05678	1.13232
32.25	30.4136	21.4781	4.97383	1.12924
32.3	29.8344	21.0147	5.04447	1.12623
32.35	30.4127	21.461	4.96122	1.1232
32.4	29.8334	20.9976	5.03187	1.12016
32.45	30.4137	21.4432	4.94866	1.11714
32.5	29.8346	20.9806	5.01955	1.11416
32.55	30.4134	21.4263	4.93591	1.11125
32.6	29.8337	20.9636	5.00718	1.10829
32.65	30.4131	21.409	4.92389	1.10531
32.7	29.8343	20.9461	4.99523	1.10235
32.75	30.4132	21.3917	4.91198	1.09954
32.8	29.8341	20.9292	4.98317	1.09665
32.85	30.4141	21.3751	4.89972	1.09365
32.9	29.8345	20.9133	4.97113	1.09089
32.95	30.413	21.359	4.88777	1.08811
33	29.8342	20.8958	4.9596	1.08523
33.05	30.414	21.3416	4.87621	1.08239
33.1	29.8344	20.8792	4.948	1.07959
33.15	30.4139	21.3251	4.86441	1.07682
33.2	29.8351	20.8633	4.93621	1.074
33.25	30.4146	21.3087	4.85269	1.07117
33.3	29.8344	20.8473	4.92477	1.06841
33.35	30.4139	21.293	4.8414	1.06562
33.4	29.8344	20.8313	4.91342	1.06285
33.45	30.4144	21.2767	4.82988	1.0601
33.5	29.8337	20.815	4.90209	1.05744
33.55	30.4148	21.261	4.81834	1.0547
33.6	29.8362	20.7989	4.89063	1.05207
33.65	30.4153	21.2451	4.80691	1.0494
33.7	29.8354	20.7836	4.87956	1.04673
33.75	30.416	21.2293	4.7959	1.044
33.8	29.8359	20.7686	4.86849	1.04132
33.85	30.4163	21.214	4.78495	1.03873
33.9	29.8365	20.7524	4.85782	1.03614
33.95	30.4173	21.198	4.77418	1.03356
34	29.8381	20.7375	4.84697	1.03099
34.05	30.4179	21.1832	4.76319	1.02838
34.1	29.8381	20.722	4.83624	1.0258
34.15	30.419	21.1682	4.75252	1.02322
34.2	29.839	20.7075	4.82564	1.02068
34.25	30.4192	21.1527	4.74197	1.01819
34.3	29.8395	20.6918	4.81526	1.01561
34.35	30.4205	21.1376	4.73126	1.01315
34.4	29.84	20.6769	4.8047	1.01066
34.45	30.4202	21.1226	4.7208	1.00812
34.5	29.8412	20.6625	4.79433	1.00565
34.55	30.4216	21.1077	4.71048	1.00316
34.6	29.8407	20.6472	4.78401	1.00071
34.65	30.4214	21.0927	4.7001	0.99819
34.7	29.8422	20.6323	4.77376	0.99577
34.75	30.423	21.078	4.68975	0.99331
34.8	29.8423	20.6182	4.76372	0.99095
34.85	30.4237	21.064	4.67972	0.98851
34.9	29.8436	20.6035	4.75358	0.98608
34.95	30.4255	21.0494	4.66964	0.98369
35	29.8447	20.5892	4.7439	0.9813

## Sheet: FIG.3i
Time	Synaptic current
2.1	-0.00596
2.15	-0.0052
2.2	-0.00455
2.25	-0.00395
2.3	-0.00335
2.35	-0.0028
2.4	-0.00235
2.45	-0.00188
2.5	-0.0015
2.55	-0.00111
2.6	-0.000746102
2.65	-0.000426169
2.7	-6.41398e-05
2.75	0.000234746
2.8	0.000516792
2.85	0.000693597
2.9	0.001
2.95	0.00123
3	0.00146
3.05	-0.39043
3.1	0.11057
3.15	-0.29852
3.2	0.18763
3.25	-0.21362
3.3	0.25653
3.35	-0.13628
3.4	0.32194
3.45	-0.06176
3.5	0.3856
3.55	0.0153
3.6	0.44714
3.65	0.08928
3.7	0.51
3.75	0.16378
3.8	0.57226
3.85	0.23852
3.9	0.63392
3.95	0.31372
4	0.69776
4.05	0.39026
4.1	0.75808
4.15	0.46591
4.2	0.81649
4.25	0.54051
4.3	0.87318
4.35	0.61349
4.4	0.92769
4.45	0.68403
4.5	0.98018
4.55	0.75118
4.6	1.03062
4.65	0.81453
4.7	1.07949
4.75	0.87397
4.8	1.12703
4.85	0.93022
4.9	1.17338
4.95	0.98035
5	1.21683
5.05	0.9799
5.1	0.35564
5.15	0.41287
5.2	0.07366
5.25	0.24319
5.3	-0.00707
5.35	0.18981
5.4	-0.03146
5.45	0.1701
5.5	-0.04137
5.55	0.15868
5.6	-0.04645
5.65	0.14921
5.7	-0.04862
5.75	0.14163
5.8	-0.05
5.85	0.13585
5.9	-0.05129
5.95	0.13132
6	-0.05238
6.05	0.12781
6.1	-0.05331
6.15	0.12494
6.2	-0.05394
6.25	0.12184
6.3	-0.05484
6.35	0.11973
6.4	-0.05549
6.45	0.11793
6.5	-0.05595
6.55	0.11648
6.6	-0.05638
6.65	0.11507
6.7	-0.0569
6.75	0.11389
6.8	-0.05724
6.85	0.11286
6.9	-0.05753
6.95	0.11187
7	-0.05777
7.05	-0.31761
7.1	0.04964
7.15	-0.22002
7.2	0.09569
7.25	-0.15161
7.3	0.14846
7.35	-0.08181
7.4	0.2114
7.45	-0.00534
7.5	0.28216
7.55	0.07375
7.6	0.35718
7.65	0.15604
7.7	0.4342
7.75	0.23941
7.8	0.51253
7.85	0.32321
7.9	0.59103
7.95	0.4066
8	0.6691
8.05	0.489
8.1	0.74579
8.15	0.56983
8.2	0.82173
8.25	0.64932
8.3	0.89512
8.35	0.72625
8.4	0.9659
8.45	0.80058
8.5	1.03385
8.55	0.8718
8.6	1.09902
8.65	0.94018
8.7	1.15988
8.75	1.00398
8.8	1.21771
8.85	1.06463
8.9	1.27237
8.95	1.12156
9	1.3238
9.05	1.11281
9.1	0.46186
9.15	0.44916
9.2	0.10492
9.25	0.24969
9.3	-0.004
9.35	0.1868
9.4	-0.03932
9.45	0.16564
9.5	-0.05159
9.55	0.15594
9.6	-0.05639
9.65	0.1486
9.7	-0.05804
9.75	0.14243
9.8	-0.05849
9.85	0.13736
9.9	-0.05888
9.95	0.13317
10	-0.0594
10.05	0.12972
10.1	-0.05979
10.15	0.12668
10.2	-0.06014
10.25	0.12411
10.3	-0.06044
10.35	0.12187
10.4	-0.06066
10.45	0.11993
10.5	-0.0608
10.55	0.11821
10.6	-0.06101
10.65	0.11661
10.7	-0.06109
10.75	0.11519
10.8	-0.06122
10.85	0.11398
10.9	-0.06128
10.95	0.11289
11	-0.06139
11.05	-1.29088
11.1	0.27607
11.15	-0.8693
11.2	0.49969
11.25	-0.55838
11.3	0.76229
11.35	-0.20881
11.4	1.067
11.45	0.17332
11.5	1.40475
11.55	0.58333
11.6	1.76692
11.65	1.01158
11.7	2.14524
11.75	1.43809
11.8	2.52561
11.85	1.86724
11.9	2.91004
11.95	2.29229
12	3.29525
12.05	2.71016
12.1	3.6797
12.15	3.12042
12.2	4.06256
12.25	3.52346
12.3	4.44365
12.35	3.9243
12.4	4.82526
12.45	4.31935
12.5	5.20491
12.55	4.71124
12.6	5.58313
12.65	5.10009
12.7	5.9598
12.75	5.48581
12.8	6.33407
12.85	5.86895
12.9	6.70679
12.95	6.24902
13	7.07708
13.05	7.00077
13.1	6.80835
13.15	6.53404
13.2	6.22582
13.25	5.91089
13.3	5.60478
13.35	5.314
13.4	5.04195
13.45	4.78882
13.5	4.55389
13.55	4.33619
13.6	4.13436
13.65	3.94696
13.7	3.77287
13.75	3.61062
13.8	3.4593
13.85	3.31751
13.9	3.18487
13.95	3.06034
14	2.94328
14.05	2.83296
14.1	2.72871
14.15	2.63034
14.2	2.53718
14.25	2.44888
14.3	2.36506
14.35	2.28539
14.4	2.20966
14.45	2.13745
14.5	2.06857
14.55	2.00302
14.6	1.94016
14.65	1.88024
14.7	1.82277
14.75	1.76768
14.8	1.71508
14.85	1.66453
14.9	1.61607
14.95	1.56951
15	1.52469

[truncated: 17 more sheets: FIG.4c, FIG.4d, FIG.4f, FIG.4g, FIG.4h, FIG.4i, FIG.4j, FIG.4k, FIG.5c, FIG.5d, FIG.5e, FIG.5f, FIG.5g, FIG.5h, FIG.5j, FIG.5k, FIG.5l]
